# Supplementary material for: RUNX1-ETO Depletion in t(8;21) AML Leads to C/EBPα- and AP-1-Mediated Alterations in Enhancer-Promoter Interaction
Source: Cell Rep. 2019 Sep 17;28(12):3022–3031.e7. doi: 10.1016/j.celrep.2019.08.040 (PMC6899442; doi:10.1016/j.celrep.2019.08.040)
Supplement: Data S1. Expression Values of Differentially Expressed Genes during a Time Course of RUNX1-ETO Knockdown [file mmc2.xlsx]

## Sheet: all_genes fpkm values
geneName	siMM 2days	siRE 2days	siMM 4days	siRE 4days	siMM 10days	siRE 10days
A1BG	2.31	2.65	3.67	2.37	2.18	2.27
AAAS	28.59	31.32	28.41	26.73	25.49	19.97
AACS	2.99	3.48	3.09	2.9	2.52	3.71
AADAT	11.22	8.44	9.56	7.59	11.68	4.54
AAED1	4.04	4.6	3.48	4.28	3.86	11.4
AAGAB	18.31	20.44	15.37	20.54	17.31	26.15
AAMDC	25.33	22.83	18.17	22.58	22.09	28.48
AAMP	26.56	27.27	30.38	21.07	24.6	17.52
AAR2	18.98	18.37	16.72	14.46	17.52	18.66
AARS	36.53	39.59	35.91	42.42	39.46	46.3
AARS2	9.29	9.86	12.37	9.4	9.62	6.51
AARSD1	22.45	23.66	25.42	18.15	23.03	10.77
AASDH	26.71	29.08	22.41	39.72	26.84	47.8
AASDHPPT	35.12	30.16	31.62	31.49	36.99	37.31
ABAT	0.54	0.52	0.43	0.88	0.48	2.35
ABCA11P	5.22	4.62	4.39	4.01	5.54	4.44
ABCA2	0.59	1.16	0.82	1.93	0.53	1.66
ABCA3	1.55	1.7	1.9	1.76	1.34	1.79
ABCA7	0.72	1.07	0.94	2.35	0.76	3.53
ABCB1	1.63	0.89	1.15	0.45	1.55	0.78
ABCB10	27.72	26.65	22.65	24.17	27.06	19.1
ABCB7	24.85	26.01	22.89	24.74	26.25	22.11
ABCB8	2.26	3.23	3.8	2.59	2.22	1.16
ABCB9	1.64	1.62	2.35	1.3	1.36	0.97
ABCC1	1.46	1.26	1.42	0.92	1.53	1.29
ABCC10	2.21	2.22	3.58	2.9	2.55	2.79
ABCC2	0.71	0.77	0.71	1.39	0.84	3.06
ABCC4	23.43	18.91	19.62	15.19	21.1	11.66
ABCC5	11.89	9.47	13.2	11.66	12.72	8.29
ABCD1	2.68	3.51	5.51	3.11	2.49	3.45
ABCD3	34.77	27.54	29.99	26.54	32.8	23.28
ABCD4	7.47	7.86	7.51	8.07	7.84	6.87
ABCE1	111.2	88.61	90.99	86.43	108.18	71.11
ABCF2	47.55	45.47	46.9	39.43	43.98	33.81
ABCF3	21.68	22.93	23.71	22.57	23.63	19.28
ABHD10	23.45	23.38	19.06	22.14	23.33	19.52
ABHD11	3.09	3.36	3.49	2.8	2.98	2.18
ABHD12	14	13.99	14.48	13.3	13.72	16.3
ABHD13	5.2	3.85	3.99	4.08	5.79	5.51
ABHD14A	28.29	33.64	32.95	42.97	27.22	35.21
ABHD14B	19.35	24.02	23.05	31.83	22.3	29.19
ABHD15	6.42	6.33	6.82	5.2	6.02	5.21
ABHD17A	2.21	3.38	6.54	2.68	1.52	1.56
ABHD17B	22.48	23.68	21.26	27.94	22.53	24.16
ABHD17C	3.34	3.27	2.93	3.1	3.6	5.13
ABHD2	8.11	8.15	8.23	14.01	9.57	22.26
ABHD3	15.15	12.39	12.56	10.23	14.65	16.02
ABHD4	1.79	2.08	1.41	2.04	2	5.16
ABHD5	4.6	3.73	3.79	3.78	4.63	7.52
ABHD6	4.28	3.61	3.06	2.32	4.14	3.62
ABHD8	1.54	2.95	3.22	2.96	1.44	2.98
ABI1	32.84	35.17	26.21	41.35	34.81	64.12
ABI2	9.52	6.33	9.02	5.7	9.92	3.63
ABL1	11.69	11.91	15.17	11.89	12.44	9.7
ABL2	4.04	3.21	2.95	3.07	3.72	3.74
ABRACL	181.84	158.26	165.92	173.11	198.76	179.28
ABT1	13.86	15.37	16.14	10.6	12.31	11.7
ABTB1	0.83	0.96	1.24	1.29	1.08	2.29
ABTB2	0.68	0.74	0.85	0.88	0.77	1.41
ACAA1	13.2	14.81	13.12	16.76	12.33	17.61
ACAA2	42.04	42.49	36.59	35.48	37.72	32.08
ACACB	3.35	3.43	3.44	4.81	3.78	7.07
ACAD10	5.28	5.54	5.89	6.85	5.05	5.8
ACAD11	5.83	5.9	5.19	8.92	5.94	5.94
ACAD8	12.67	13.25	12.55	12.38	12.37	13.13
ACAD9	22.25	21.9	22.29	21.38	20.56	13.2
ACADM	34.51	32.6	27.56	35.09	32.9	50.03
ACADS	4.18	5.52	7.53	3.81	3.77	2.93
ACADSB	3.28	2.96	2.5	2.84	2.83	3.39
ACADVL	51.97	56.15	59.22	73.44	53.36	42.22
ACAP1	2.07	4.56	2.82	4.03	1.88	1.43
ACAP2	31.58	28.5	28.59	42.79	37.46	68.14
ACAP3	2.79	3.02	5.42	3.04	3.1	2.05
ACAT1	87.88	93.25	79.73	73.65	79.33	37.62
ACAT2	72.85	71.42	69.22	67.1	71.11	50.2
ACBD3	12.9	11.38	10.41	11.88	12.16	13.97
ACBD4	1.1	1.62	1.83	2.17	1.28	1.51
ACBD5	13.08	12.17	10.85	13.91	13.66	18.84
ACBD6	34.84	33.94	35.39	33.28	30.52	28.53
ACBD7	1.8	1.32	1.16	0.91	1.51	0.36
ACCS	6.25	9.45	9.24	11.24	7.09	3.33
ACD	5.99	7.25	10.08	6.25	6.48	4.31
ACER2	1.15	0.96	0.85	0.82	1.23	0.67
ACER3	4.57	3.4	3.56	3.73	4.83	5.14
ACIN1	56.41	58.71	65.55	67	63.58	44.16
ACLY	95.82	84.94	98.99	78.13	94.52	54.96
ACO1	15.63	16.01	13.63	13.99	14.44	13.89
ACO2	44.01	47.91	53.2	43.83	41.73	36.02
ACOT1	3.67	4.07	3.07	2.71	3.14	2.87
ACOT11	5.35	6.01	7.33	5.72	5.47	3.14
ACOT13	13.29	15.45	10.98	12.13	12.3	10.79
ACOT2	9.48	11.23	7.44	7.76	7.69	7.62
ACOT4	1.41	1.36	0.92	1	1.02	0.79
ACOT7	18.14	17.95	21.98	8.63	14.58	3.5
ACOT8	8.84	12.72	12.24	9.34	8.6	8.04
ACOT9	11.55	11.89	11.24	11.92	10.67	12.77
ACOX1	23.1	20.58	22.02	22.62	25.08	24.77
ACOX3	5.91	6.54	5.73	4.88	5.46	3.92
ACP1	90.09	85.55	79.94	85.09	92.49	87.65
ACP2	4.14	4.89	5	3.66	4.2	3.54
ACP6	10.01	10.98	9.43	9.02	8.93	6.92
ACPP	1.49	2.25	1.16	2.78	1.39	3.29
ACRBP	0.79	0.61	0.77	1.89	0.91	1.52
ACRC	0.9	0.77	0.87	1.62	1.03	2.25
ACSF2	14.33	16.85	14.04	16.9	14.55	22.9
ACSF3	4.55	6.26	6.33	6.34	4.99	7.77
ACSL1	10.2	10.34	8.31	14.59	12.69	52.54
ACSL3	13.77	12	11.25	11.3	14.28	14.62
ACSL4	22.07	19.54	17.22	18.45	22.01	33.38
ACSL5	22.28	22.66	19.27	20.83	20.85	15.95
ACSM3	2.23	4.4	1.21	3.99	1.84	5.22
ACSS1	8.94	7.88	8.69	7.7	9.6	8.64
ACSS2	7.31	9.66	5.91	12.11	7.66	17.92
ACTB	1214.13	1184.95	1563.24	1136.41	1408.93	1100.14
ACTG1	759.39	759.39	882.59	900.25	927.42	1117.16
ACTG1P20	1.13	0.88	1.71	1.81	1.86	1.51
ACTL6A	70.97	59.74	63.74	46.95	63.95	28.67
ACTL8	5.29	5.49	5.03	2.65	4.74	0.97
ACTN1	26.05	37.55	33.13	64.71	35.17	127.88
ACTN4	22.02	29.93	35.89	38.8	26.54	43.18
ACTR10	17.98	18.27	14.22	15.44	17.39	19.41
ACTR1A	30.61	34.31	29.87	30.79	27.56	31.71
ACTR1B	25.57	30.14	26.99	28.73	21.06	24.96
ACTR2	63.95	54.04	54.96	68.29	75.34	103.32
ACTR3	63.86	63.42	55.9	71.24	67.24	102.98
ACTR3B	6.59	6.9	6.11	4.97	5.75	3.57
ACTR5	7.27	6.24	6.78	6.22	6.92	4.31
ACTR6	17.57	15.19	12.29	13.2	14.65	11.42
ACTR8	10.5	10.54	9.47	9.96	9.62	10.55
ACVR1B	7.11	6.28	7.15	5.65	6.64	6.35
ACVR2A	0.99	0.82	0.86	0.86	1.1	1.61
ACVR2B	6.36	4.73	7.04	5.63	7.3	5.02
ACY1	25.83	31.68	31.1	20.48	21.54	7.56
ACYP1	11.61	9.26	10.79	8.29	8.14	10.89
ACYP2	4.28	3.96	3.07	2.83	3.93	4.32
ADA	18.89	28.75	17.08	34.98	19.22	47.95
ADAM10	35.38	28.89	29.65	29.09	34.83	33.56
ADAM12	2.34	1.42	2.09	0.58	2.7	0.58
ADAM15	37.29	44.52	50.71	45.93	36.94	24.08
ADAM17	17.41	17.63	15.02	19.01	18.56	26.43
ADAM1A	3.26	2.32	4.13	3.61	4.07	2.38
ADAM22	5.81	4.19	4.85	3.84	4.23	1.52
ADAM32	0.8	1	0.78	0.73	0.82	1.21
ADAM9	13.58	11.95	11.95	11.36	13.23	12.91
ADAMTS19	1.79	1.39	1.24	0.64	1.19	0.45
ADAMTS20	0.52	0.61	0.42	1.39	0.37	0.96
ADAMTS3	8.32	6.08	6.98	4.38	7.21	0.89
ADAMTSL4	1.77	1.55	3.13	1.81	2.08	1.4
ADAP1	5.57	6.71	7.68	3.97	5.38	7.7
ADAR	50.12	44.59	51.79	52.61	57.78	55.58
ADARB1	2.03	2.61	1.85	2.27	1.64	3.21
ADAT1	5.04	4.62	5.1	5.57	5.21	5.4
ADAT2	6.09	5.02	7.58	7.9	7.81	2.71
ADCK1	2.2	3.01	2.09	2.45	1.97	3.18
ADCK2	9.37	10.43	7.97	6.62	7.25	5.82
ADCK3	29.39	33	39.76	32.75	33.44	43.69
ADCK4	3.2	4.67	4.77	4.01	2.74	2.78
ADCK5	1.7	2.27	3.13	2.17	1.6	1.42
ADCY10P1	1.46	1.34	1.22	2.47	1.56	2.46
ADCY3	19.95	21.43	23.7	17.39	19.21	9.79
ADCY6	1.33	1.17	1.26	1.11	1.05	1.22
ADCY7	0.8	3.1	0.79	3.75	0.63	9.38
ADCY9	2.33	2	2.14	1.63	1.97	1.83
ADD1	32.67	36.16	39.13	46.13	39.23	62.02
ADD3	16.09	23.32	13.46	31.29	17	51.73
ADGRA2	3.68	2.59	4.89	1.51	2.82	0.46
ADGRA3	20.07	16.16	16.3	12.61	18.15	6.82
ADGRB1	1.16	0.87	2.64	0.49	1.05	0.44
ADGRD1	1.21	1.15	1.18	0.81	0.92	0.68
ADGRE2	0.39	0.63	0.34	1.37	0.35	2.75
ADGRE5	7.89	8.85	9.2	10.65	9.42	17.2
ADGRG3	0.32	0.63	0.33	1.29	0.26	2.33
ADGRG5	0.25	1.01	0.2	1.65	0.23	3.87
ADGRL1	3.56	3.27	5.98	3.1	4.13	1.76
ADGRL3	2.17	1.64	1.72	1.27	1.98	0.87
ADH5	81.8	74.43	69.5	68.77	74.47	87.34
ADI1	19.54	18.01	17.47	13.65	18.43	15.49
ADIPOR1	53.07	47.12	45.93	42.53	51.6	75.56
ADIPOR2	34.08	33.79	28.16	37.27	32.86	43.64
ADK	89.91	79.94	83.66	78.69	93.05	84.94
ADM	0.41	0.5	0.49	0.33	0.59	1.46
ADM5	3.48	3	8.81	5.16	4.81	1.95
ADNP	13.3	10.92	11.58	10.63	13.4	10.25
ADNP2	17.21	15.84	17.13	12.05	16.57	8.51
ADO	13.47	12.76	11.91	11.79	12.3	11.81
ADORA2B	3.72	3.51	3.17	1.99	3.49	2.24
ADPGK	50.71	54.68	46.95	58.01	51.32	81.75
ADPRH	1.25	1.58	0.83	1.51	1.23	3.09
ADPRHL1	1.54	1.94	1.53	1.67	1.51	1.63
ADPRHL2	17.18	19.85	16.46	16.25	14.98	17.58
ADPRM	5.45	5.33	3.47	5.6	4.81	8.01
ADRA2A	1.09	0.65	1.31	0.38	0.93	0.29
ADRB2	1.21	1.21	0.68	1.18	0.98	6.8
ADRBK1	70.63	110.41	104.34	142.85	82.48	144.88
ADRBK2	15.42	14.48	14.08	16.95	16.9	17.29
ADRM1	55.66	59.7	106.6	44.1	48.95	29.56
ADSL	206.12	208.95	200.17	175.5	192.52	111.37
ADSS	46.55	37.83	40.12	34.93	43.18	39.7
AEBP1	2.88	2.47	4.51	2.2	3.17	0.53
AEBP2	6.28	4.97	3.92	3.57	5.48	4.24
AEN	15.62	15.47	17.62	10.49	13.42	5.92
AES	58.16	62.63	76.64	66.09	60.19	82.4
AFAP1	3.59	3.24	4.05	3.83	4.25	5.63
AFF1	7	7.14	8.34	12.25	8.73	12.7
AFF2	7.2	10	6.57	18.66	8.81	34.31
AFF4	8.25	6.49	8.37	9.47	10.09	13.32
AFG3L1P	5.16	5.04	7.01	5.54	6.48	4.21
AFG3L2	67.58	63.71	59.7	61.83	68.05	70.05
AFMID	30.36	30.68	32.69	30.7	31.36	19.17
AFTPH	18.82	19.26	14.1	23.6	20	47.83
AGA	13.42	17	11.02	16.39	11.94	17.3
AGAP2	6.56	7.15	8.2	5.92	5.68	4.96
AGAP3	8.16	10.83	11.89	9.43	7.79	12.19
AGAP4	2.02	2.01	2.12	2.2	2.44	1.68
AGAP5	3.22	3.02	3.95	4.32	3.97	4.41
AGAP6	8.72	7.76	11.35	11.58	11.19	6.73
AGAP9	1.78	1.93	2.23	2.25	2.27	1.95
AGBL5	19.81	22.97	20.92	22.01	18.09	15.11
AGFG1	5.15	4.46	4.22	4.11	5.27	5.87
AGFG2	1.19	1.29	1.4	0.99	1.23	1.11
AGGF1	21.75	18.69	17.18	20.3	21.64	22.63
AGK	7.63	7.65	5.96	4.65	5.82	3.56
AGL	3	3.63	2.34	5.34	3.1	8.1
AGMAT	7.57	6.53	6.95	4.19	6.99	2.68
AGO1	10.7	10.64	11.52	17.87	12.81	20.73
AGO2	12.33	11.51	19.14	14.66	16.53	14.16
AGO3	7.36	6.98	7.05	10.22	8.2	13.18
AGO4	8.68	9.11	7.94	13.89	10.74	28.58
AGPAT2	11.8	16.69	29.45	13.1	11.41	13.21
AGPAT3	7.58	7.04	8.59	6.49	7.18	6.18
AGPAT5	27.95	23.06	23.12	20.44	27.55	16.37
AGPAT6	19.2	16.26	19	16.26	18.62	14.71
AGPS	26.23	25.62	22.26	26.77	26.97	26.52
AGT	1.5	1.16	1.06	0.4	1.19	0.74
AGTPBP1	20.41	22.55	16.86	36.99	23.6	83.43
AGTRAP	39.11	56.56	52.22	66.18	42.53	88.18
AHCTF1	25.87	20.07	23.68	20.65	26.91	20.03
AHCY	118.52	121.99	128.22	99.36	108.37	66.43
AHCYL1	31.91	28.48	31.14	31.54	34.48	31.04
AHCYL2	4.71	4.27	3.61	3.85	4.25	5.24
AHDC1	0.71	0.55	1.71	0.61	0.83	0.64
AHNAK	0.37	0.57	0.36	1.09	0.43	5.66
AHR	2.91	1.66	2.12	1.12	2.5	1.04
AHRR	8	5.36	11.26	3.9	8.21	4.14
AHSA1	157.31	142.85	141.01	101.86	136.15	88.12
AHSA2	10.14	8.55	20.9	29.76	18.11	13.26
AIDA	5.24	4	3.5	3.21	4.97	3.47
AIF1L	28.71	22.64	24.89	12.37	22.64	1.93
AIFM1	26.89	28.73	22.93	23.45	24.92	18.55
AIG1	8.37	11.38	6.25	7.39	7.11	2.67
AIMP1	43.91	39.83	37.44	35.37	42.92	40.35
AIMP2	55.58	55.62	54.04	43.16	50.41	36.32
AIP	30.33	38.36	44.08	29.88	29.49	36.96
AJUBA	2.79	2.96	2.54	2.05	2.42	1.64
AK1	1.94	2.53	2.37	3.2	2.31	1.6
AK2	95.03	89.53	87.88	90.09	92.56	90.99
AK3	7.99	6.25	5.7	5.8	7.55	5.11
AK4	3.06	3.2	2.44	2.11	2.6	1.46
AK9	1.85	2.2	1.54	2.59	1.78	2.82
AKAP1	23.56	22	25.33	19.61	23.54	15.07
AKAP10	5.47	5.31	4.69	5.41	6.07	7.44
AKAP11	8.36	6.56	6.92	7.76	9.06	10.81
AKAP13	4.81	4.43	4.44	4.81	4.67	6.11
AKAP8	13.88	13.93	17.45	14.69	13.8	13.02
AKAP8L	23	23.39	28.26	29.89	24.71	42.14
AKAP9	15.61	12.65	14.36	19.25	16.63	17.34
AKIP1	16.24	17.21	16.57	15.96	14.25	13.28
AKIRIN1	39.76	32.2	37.89	37.79	41.67	47.99
AKIRIN2	5.26	4.61	5.39	5.66	5.49	7.75
AKNA	2.72	3.1	3.83	4.21	3.28	8.14
AKR1A1	62.49	71.11	56.45	62.91	54.09	48.98
AKR1B1	32.37	33.43	33.46	20.41	28.31	5.93
AKR7A2	14.23	17.7	16.03	13.83	13.6	9.76
AKT1	27.39	29.68	36.34	26.01	25.62	20.85
AKT1S1	4.07	3.76	5.41	3.5	4.81	2.19
AKT2	12.67	14.56	20.11	15.17	13.92	10.29
AKTIP	2.29	2.16	1.82	2.07	2.06	4.76
ALAD	5.48	7.4	5.22	9.31	6.05	11.39
ALAS1	54.53	91.23	53.46	119.42	64.6	182.43
ALCAM	35.34	39.33	29.46	42.81	34.89	35.23
ALDH16A1	7.36	9.16	15.44	6.91	5.3	3.74
ALDH18A1	76.12	73.19	70.2	55.66	67.15	24.52
ALDH1B1	19.07	18.07	15.85	12.86	16.15	7.57
ALDH1L2	3.9	3.23	3.22	3.62	3.95	2.32
ALDH2	0.71	0.67	0.49	1.05	0.62	2.16
ALDH3A2	9.88	10.9	8.1	9.87	8.67	10.35
ALDH3B1	6.94	15.35	9.62	23.04	8.24	36.18
ALDH4A1	9.36	11.47	11.07	10.33	7.69	6.91
ALDH5A1	10.3	9.1	9.67	7.52	10.28	5.57
ALDH6A1	12.17	12.26	9.78	11.76	11.52	9.39
ALDH7A1	5.71	4.52	3.82	3.15	4.22	1.71
ALDH9A1	26.81	24.19	23.76	21.76	23.86	16.59
ALDOA	243.81	282.79	318.43	240.14	262.72	236.74
ALDOC	4.92	6.28	4.39	2.37	3.36	0.85
ALG1	5.42	5.61	5.52	3.64	5.36	2.28
ALG10	5.31	4.77	4.24	5.36	5.45	4.84
ALG10B	1.37	1.08	1.19	1.66	1.9	1.39
ALG11	6.8	6.74	6.04	6.13	6.97	6.17
ALG12	5.5	7.29	9.04	5.96	5.36	5.89
ALG13	7.05	5.41	5.67	6.39	6.81	5.97
ALG14	2.48	2.95	1.91	1.48	2.05	0.91
ALG2	13.16	13.79	11.12	15.5	11.48	16.41
ALG3	42.26	50.71	53.26	43.12	43.95	33.91
ALG5	27.75	28.75	25.65	22.45	27.21	17.81
ALG6	6.86	5.23	5.2	4.85	6.65	5.19
ALG8	50.07	46.95	44.01	40.7	46.35	24.22
ALG9	4.69	4.64	4.08	3.6	4.4	2.42
ALKBH1	6.76	7.48	5.79	5.51	6.13	8.19
ALKBH2	21.78	23.84	19.27	20.55	19.74	18.07
ALKBH3	26.7	28.82	21.94	26.54	24.19	27.68
ALKBH4	5.95	5.61	5.77	4.34	4.68	5.02
ALKBH5	15.97	16.47	17.48	14.13	16.14	18.07
ALKBH6	3.72	4.79	4.67	3.56	3.3	3.13
ALKBH7	5.14	9.79	10.89	7.76	3.9	4.92
ALKBH8	3.76	3.54	3.43	3.75	4.22	3.03
ALMS1	7.75	6.36	6.59	6.52	7.49	4.26
ALOX5AP	4.36	6.26	3.54	14.72	4.5	52.49
ALPK1	3.26	3.68	2.63	5.92	3.43	11.94
ALPK3	1.74	1.71	2.16	1.38	1.75	0.73
ALS2	12.61	12.41	11.2	9.64	11.68	6.91
ALS2CL	3.07	2.74	3.98	2.82	3.63	1.81
ALYREF	165.92	172.88	202.27	123.73	152.53	68.6
AMACR	5.98	6.06	4.69	6.13	5.6	9.9
AMBRA1	9.98	9.9	10.92	10.71	10.52	12.68
AMD1	68.65	59.27	63.27	66.97	73.12	71.72
AMDHD2	1.34	1.36	3.59	1.3	1.41	1.06
AMER1	4.95	4.27	5.07	4.18	4.84	2.75
AMFR	37.83	37.59	37.01	36.51	39.54	50.96
AMICA1	0.2	0.21	0.2	0.2	0.34	1.39
AMIGO1	2.16	2.19	1.95	2.03	2.3	1.91
AMIGO3	1.08	1.01	1.88	1.15	1.13	0.62
AMMECR1	7.48	5.93	6.49	5	7.16	3.58
AMMECR1L	11.95	10.44	11.59	10.95	12.8	11.08
AMN1	1.77	1.39	1.28	1.24	1.47	1.87
AMOTL1	6.32	4.85	6.34	4.32	6.75	2.7
AMPD2	16.87	17.53	25.01	18.48	19.11	12.49
AMPD3	3.49	6.97	3.46	14.09	3.98	17.6
AMT	1.02	1.6	1.8	3.63	1.47	2.24
AMY2B	2.63	2.06	2.87	7.33	3.89	7.87
AMZ2	33.61	35.32	24.22	33.89	30.82	39.59
AMZ2P1	3.91	4.25	3.13	4.02	4.18	5.08
ANAPC1	29.42	24.29	27.83	23.43	27.95	15.88
ANAPC10	20.65	19.1	16.89	15.75	18.37	16.07
ANAPC11	65.14	86.77	101.86	64.51	55.39	46.87
ANAPC13	44.49	43.36	34.7	44.82	41	51.37
ANAPC15	26.19	28.53	29.06	22.97	24.93	10.09
ANAPC16	34.27	37.67	30.6	44.24	38.01	73.36
ANAPC2	4.63	5.92	9.59	5.84	4.66	3.61
ANAPC4	23.09	21.04	19.93	25.7	24.74	24.45
ANAPC5	127.88	139.17	125.28	134.93	120.6	104.81
ANAPC7	40.64	39.8	36.85	38.31	39.48	34.95
ANGEL1	12.4	12.53	12.28	12.02	12.44	11.25
ANGEL2	8.31	7.17	7.69	10	9.21	10.46
ANGPT1	4	2.18	3.06	0.91	2.76	0.27
ANGPTL6	1.77	2.79	1.73	3.16	1.56	1.16
ANKAR	1.21	1.2	0.81	1.71	1.36	2.96
ANKFY1	4.02	3.71	4.46	5.06	4.43	5.24
ANKH	1.66	1.5	1.39	1.24	1.54	0.9
ANKHD1	13.81	13.97	14.33	16.24	14.79	18.75
ANKIB1	10.4	9.57	8.69	10.35	10.29	13.23
ANKLE1	11.91	11.22	14.83	10.32	11.11	5.1
ANKLE2	24.09	21.88	26.08	25.17	26.85	26.77
ANKMY1	2.34	2.64	2.86	2.74	2.33	2.11
ANKMY2	17.55	17.52	14.86	16.18	16.36	17.05
ANKRA2	6.98	7.05	4.64	9.22	5.65	12.69
ANKRD10	35.23	33.59	34.73	43.08	36.41	46.9
ANKRD11	5.9	5.42	8.54	7.68	7.64	8.2
ANKRD12	6.55	5.69	4.94	7.59	6.55	17.53
ANKRD13A	24.87	25.77	23.57	30.73	30.75	50.61
ANKRD13B	1.62	1.8	3.51	1.75	2.44	0.83
ANKRD13C	8.46	6.92	7.22	6.03	7.75	8.61
ANKRD13D	7.68	13.31	13.15	17.24	8.61	23.68
ANKRD16	6.3	6.92	5.95	4.24	4.79	2.77
ANKRD17	27.69	23.94	24.34	26.11	26.99	28.96
ANKRD22	5.66	3.35	3.96	2.02	7.2	4.56
ANKRD23	0.91	0.86	1.45	1.16	1.15	0.77
ANKRD26	5.85	5.35	4.24	5.95	5.64	5.72
ANKRD27	22.11	24.88	21.42	24.22	20.9	25.34
ANKRD28	22.6	24.62	19.56	37.22	29.51	44.49
ANKRD32	9.86	8.51	6.7	7.95	8.54	8.43
ANKRD33B	2.3	3.49	1.94	4.27	2.2	1.93
ANKRD36	10.82	9.01	12.08	19.39	13.82	10.09
ANKRD36B	5.78	4.65	6.07	9.89	7.3	5.77
ANKRD36BP2	8.47	8.67	5.28	9.06	7.93	20.87
ANKRD37	1.37	2.02	1.56	0.9	1.4	1.46
ANKRD39	3.65	3.4	3.98	2.59	3.29	1.27
ANKRD40	22.67	18.81	21.8	17.36	23.57	15.78
ANKRD42	1.94	1.92	2.1	1.58	1.9	2.05
ANKRD44	0.51	0.85	0.44	1.84	0.5	7.96
ANKRD46	11.09	11.4	7.68	9.17	10.94	13.8
ANKRD49	11.95	11.46	10.32	13.93	13.27	19.52
ANKRD50	7.26	6.6	6.24	10.24	8.48	10.72
ANKRD52	4.23	3.87	5.83	4.55	5.04	3.56
ANKRD54	10.45	11.6	12.7	10.02	10.6	9.2
ANKRD6	1.62	1.81	1.15	2.17	1.55	3.55
ANKS1A	5.36	5.51	5.75	5.63	5.47	5.18
ANKS3	1.59	1.69	2.05	1.28	1.35	0.92
ANKS6	4.99	5.2	4.61	4.96	4.43	2.96
ANKZF1	6.71	8.52	8.64	11.74	8.21	12.7
ANLN	31.89	34.73	28.43	32.18	29.54	19.18
ANO10	4.94	5.14	3.21	6.09	4.31	13.58
ANO6	19.78	15.95	18.45	18.49	21.02	23.76
ANO8	0.76	0.76	1.2	0.86	0.88	0.77
ANP32A	118.93	97.77	102.12	91.87	114.81	91.87
ANP32B	34.81	31.12	19.62	15.05	24.49	16.98
ANP32E	61.12	51.46	49.54	51.02	62.91	48.49
ANPEP	23.43	35.88	29.89	43.43	25.9	32.3
ANTXR2	17.46	18.88	16.6	19.65	17.01	32.95
ANXA1	7.95	21.42	4.77	37.13	6.35	68.29
ANXA11	44.73	61.67	49.85	96.9	55.47	139.86
ANXA2	124.36	110.34	115.16	78.03	119.27	42.29
ANXA2R	2.93	6.34	2.24	6.31	2.51	2.23
ANXA3	1.7	4.74	1.13	8.87	2.46	56.37
ANXA4	6.33	6.13	4.5	5.61	6.58	11.97
ANXA5	44.36	59.59	39.05	92.4	52.38	235.12
ANXA6	152.94	151.77	139.86	172.36	146.18	251.56
ANXA7	74.34	84.63	63.81	86.95	76.92	120.6
AOAH	0.33	0.71	0.4	3.2	0.37	12.69
AOC2	0.79	0.65	1.11	1.16	1.12	0.88
AOX2P	0.56	0.57	0.54	1.86	0.51	1.79
AP1AR	13.67	10.75	10.74	9.04	13.27	8.01
AP1B1	17.79	20.52	26.68	18.43	17.24	12.78
AP1G1	17.23	14.35	16	17.15	18.48	19.34
AP1G2	14.65	16.99	19.57	25.96	16.38	17.2
AP1M1	21.97	26.13	30.53	25.54	22.74	27.77
AP1S1	13.84	14.43	13.19	11.47	11.79	10.03
AP1S2	1.54	3.44	1.06	6.53	2.19	17.98
AP2A1	14.34	17.22	27.29	18.44	15.25	11.2
AP2A2	1.38	1.77	1.88	1.51	1.34	1.58
AP2B1	37.42	34	31.08	32.16	33.79	24.68
AP2M1	218.79	236.74	225.49	274.26	220.05	286
AP2S1	78.13	95.27	111.2	83.59	81.75	50.73
AP3B1	27.98	25.14	23.56	26.34	26.23	25.11
AP3D1	17.19	20	27.3	25.72	19.63	22.7
AP3M1	28.87	24.37	24.14	27.12	29.55	30.84
AP3M2	11.05	10.05	10.06	9.03	10.96	7.39
AP3S1	81.53	77.93	66.33	103.13	92.4	130.75
AP3S2	8.34	8.74	6.91	8.54	8.33	12.66
AP4B1	12.49	12.86	11.89	16.42	13.19	16.2
AP4E1	6.59	5.16	6.12	5.83	7.07	6.54
AP4M1	5.59	6.12	5.5	4.91	4.69	3.5
AP4S1	4.19	3.72	3.84	3.28	3.98	4.81
AP5B1	3.63	12.23	5.34	33.86	7.06	53.66
AP5M1	13.85	13.85	11.44	17.32	14.87	20.26
AP5S1	5.79	6.91	6.96	4.63	5.31	3.84
AP5Z1	2.13	3.09	5.28	3.29	2.12	2.71
APAF1	8.75	7.69	7.49	11.28	10.06	16.87
APBA3	2.16	2.79	4.63	2.39	1.85	1.66
APBB1IP	21.22	20.05	31.18	36.91	31.93	46.55
APBB2	2.97	2.59	2.55	2.55	2.69	1.77
APBB3	2.79	2.21	3.14	3.34	2.9	2.07
APC	10.49	9.4	9.16	12.22	11.17	16.66
APEH	72.05	78.32	70.28	67.87	64.91	52.02
APEX1	102.37	83.18	94.52	84.45	129.88	84.35
APEX2	13.25	14.23	12.99	11.25	11.61	9.51
APH1A	54.23	60.62	56.23	56.89	51.75	55.84
APH1B	5.02	5.17	3.87	6.19	4.85	8.95
API5	54.2	49.28	48.13	49.48	56.45	50.58
APIP	35.91	34.2	29.32	25.04	33.05	25.36
APITD1	19.6	16.28	18.87	11.93	16.61	6.81
APLF	2.52	2.45	1.38	2.47	2.42	5.97
APLP2	166.42	181.84	146.37	180.94	190.18	181.84
APMAP	53.75	75.07	46.86	82.57	53.78	159.38
APOA1BP	50.29	58.64	50.98	47.12	47.37	39.78
APOBEC3B	1.75	1.2	1.51	0.94	1.84	0.72
APOBEC3C	12.95	11.77	13.33	9.7	13.4	10.43
APOBEC3D	1.43	1.31	1.36	0.92	1.57	1.15
APOBEC3G	7.52	6.81	6.19	2.93	6.54	2.15
APOC1	3.37	2.78	2.58	1.82	2.13	2.2
APOC2	2.19	4.15	1.03	4.63	2.4	5.12
APOL2	2.99	2.87	2.54	2.23	2.77	3.54
APOL6	3.25	2.46	2.3	2.49	2.99	3.26
APOLD1	0.62	0.62	0.58	0.97	0.6	1.21
APOO	10.68	8.52	8.15	7.96	9.89	5.07
APOOL	5.12	4.4	4	3.67	4.77	3.99
APOPT1	18.52	17.46	15.4	16.4	17.18	19.86
APP	148.18	146.18	138.92	155.73	150.45	118.93
APPBP2	14.64	13.34	11.72	14.04	14.51	19.22
APPL1	28.32	32.69	25.94	45.57	32.92	50.55
APPL2	5.9	5.58	4.97	5.14	5.36	6.87
APRT	137.37	165.69	199.64	135.56	122.78	79.73
APTR	3.93	3.28	3.26	2.95	3.18	2.64
APTX	19.77	19.49	16.21	16.19	16.83	16.24
AQR	14.26	12.44	12	11.1	12.86	10.1
AR	6.48	4.66	5.99	4.56	6.37	2.73
ARAF	14.54	15.44	24.1	19.55	19.43	16.54
ARAP1	7.24	9.82	10.78	14.37	8.55	26.54
ARAP2	3.84	2.94	2.89	3.1	3.54	4.59
ARAP3	0.77	0.43	0.88	0.56	0.85	2.49
ARC	2.38	1.42	3.77	0.7	1.77	0.28
ARCN1	44.87	42.85	39.11	48.36	44.59	65.37
AREL1	18.62	18.25	17.68	19.78	19.91	19.59
ARF1	106.99	102.37	127.88	102.37	113.71	117.73
ARF3	45.76	53.36	45.32	64.06	46.47	68.77
ARF4	59.79	52.49	52.02	55.53	58.64	55.11
ARF5	42.95	57.78	51.64	58.31	40.86	66.6
ARF6	21.94	19.5	21.17	20.52	24.27	25.17
ARFGAP1	14.83	17.4	26.89	17.6	14.18	10.21
ARFGAP2	43.85	52.25	49.13	53.91	46.74	44.56
ARFGAP3	27.45	26.48	23.49	29.38	27.4	34.04
ARFGEF1	15.85	16.98	13.49	21.56	15.77	24.2
ARFGEF2	14.96	14.2	13.22	15.05	15.83	18.11
ARFIP1	11.49	9.93	8.24	7.46	10.65	12.75
ARFIP2	13.96	14.72	13.02	13	12.62	12.28
ARFRP1	5.51	6.5	10.03	6.37	5.11	3.77
ARG1	0.2	0.24	0.2	0.3	0.31	7.54
ARG2	4.64	3.48	4.08	1.66	3.93	1.13
ARGLU1	42.74	37.97	54.15	73.19	47.45	42.95
ARHGAP1	5.53	7.84	6.06	9.29	6.39	12.42
ARHGAP10	10.56	11.66	10.7	11.83	11.22	13.77
ARHGAP12	12.04	11.21	11.36	13.84	13.61	26.73
ARHGAP15	102.64	132.89	83.37	188.97	103.32	241.52
ARHGAP17	4.09	3.99	3.37	3.69	4.22	4.39
ARHGAP18	1.31	1.37	0.86	1.13	0.97	2.72
ARHGAP19	18.24	15.79	14.54	13.66	15.97	12.42
ARHGAP21	15.95	12.71	15.77	14.55	16.4	14.67
ARHGAP22	6.25	6.89	7.34	4.66	4.62	2.05
ARHGAP24	1.23	1.77	1	2.26	1.26	6.97
ARHGAP25	12.28	11.5	10.97	12.09	12.93	26.88
ARHGAP26	2.09	1.63	1.67	1.79	2.5	4.37
ARHGAP30	6.03	7.67	6.19	12.11	6.68	31.34
ARHGAP32	2.19	1.75	1.79	2.25	2.31	2.49
ARHGAP33	0.88	0.64	1.81	1.01	1.1	0.6
ARHGAP35	12.87	12.54	13.2	12.27	13.99	14.63
ARHGAP4	10.17	18.98	24.13	27.67	10.38	14.54
ARHGAP5	8	6.98	5.24	7.38	7.27	11.3
ARHGAP9	17.11	23.4	22.46	35.04	19.28	36.59
ARHGDIA	49.82	61.44	136.75	66.43	63.99	41.12
ARHGDIB	1461.18	1698.7	1214.13	1978.69	1482.75	2181.54
ARHGEF1	9.43	12.77	17.99	13.77	10.8	17.09
ARHGEF12	11.38	7.13	10.46	5.74	12.59	6.51
ARHGEF17	1.11	1.64	1.2	2.03	0.89	1.43
ARHGEF18	7.83	12.42	10.91	21.03	9.35	25.72
ARHGEF19	2.57	2.48	2.95	2.08	2.24	1.56
ARHGEF2	29.89	32.86	39.43	46.87	36.8	45.32
ARHGEF25	1.51	1.33	1.5	0.57	1.16	0.39
ARHGEF3	9.07	5.24	7.49	3.02	6.93	1.05
ARHGEF39	2.4	2.69	2.39	2.24	2.22	1.22
ARHGEF40	1.57	1.41	1.74	2.1	1.96	5.15
ARHGEF6	50.25	48.41	43.08	58.27	51.29	73.12
ARHGEF7	6.43	6.15	6.9	10.22	7.6	10.61
ARHGEF9	6.6	7.4	5.72	7.63	5.96	5.8
ARID1A	8.18	7.62	12.43	11.78	11.17	10.84
ARID1B	4.6	4.49	4.87	4.69	5.03	5.45
ARID2	14.08	11.73	12.49	13.37	14.58	14.76
ARID3A	6.49	7.68	10.07	9.28	7.48	14.46
ARID3B	1.88	2.16	2.22	2.69	2.32	4.49
ARID4A	7.51	6.48	5.8	8.44	7.62	11.45
ARID4B	16.31	13.93	13.81	15.89	15.86	19.82
ARID5A	3.62	5.72	5.23	5.9	3.36	11.35
ARID5B	1.56	0.72	1.29	0.31	1.22	0.22
ARIH1	17.44	15.53	16.99	19.48	20.15	22.69
ARIH2	30.89	28.31	29.76	27.77	30.66	28.69
ARL1	28.38	27.53	24.43	23.3	26.52	15.42
ARL11	5.99	6.59	5.12	7.57	6.69	8.3
ARL13B	5.76	4.8	4.25	3.22	4.92	3.66
ARL14EP	17.86	16.59	13.94	13.94	17.98	16.99
ARL15	1.36	0.9	0.97	1.32	1.08	0.87
ARL16	23.69	25.07	29.68	22.46	22.88	17
ARL17A	1.06	0.99	1.2	1.26	1.2	1.03
ARL2	39.86	46.47	55.62	38.44	37.74	24.44
ARL2BP	30.5	28.64	24.86	27.04	29.08	29.51
ARL3	2.35	2	1.77	1.23	2.15	1.71
ARL4A	11.88	9.92	11.54	11.75	12.43	8.97
ARL4D	1.38	1.16	1	0.5	0.83	0.91
ARL5A	29.99	24.07	25.7	24	34.73	20.77
ARL5B	14.49	10.72	14.11	12.5	16.97	8.79
ARL6	5.07	3.79	3.64	2.97	3.44	2.16
ARL6IP1	81.61	73.48	72.05	69.5	81.33	88.71
ARL6IP4	58.27	67.65	79.13	52.86	51.42	26.32
ARL6IP5	41.95	39.34	35.71	42.47	46.6	63.58
ARL6IP6	11.58	10.32	10.05	8.98	11.64	9.52
ARL8A	10.42	10.7	12.66	9.72	11	14.83
ARL8B	43.92	42.14	37.33	64.21	55.11	134.29
ARL9	2.87	3.9	2.6	1.69	3.17	1.16
ARMC1	19.5	16.85	18.13	15.37	21.61	15.02
ARMC10	1.69	1.51	1.12	1.18	1.43	1.21
ARMC5	2.02	2.18	3.1	2.24	1.79	1.35
ARMC6	21.98	26.34	33.02	16.81	17.48	9.99
ARMC7	4.58	4.97	4.09	5.05	4.43	8.37
ARMC8	21.52	24.39	18.65	32.2	22.79	36.92
ARMCX1	5.66	4.97	3.9	3.98	4.41	4.82
ARMCX3	12.05	11.39	9.11	15.11	11.44	17.51
ARMCX5	12.02	12.87	10.79	12.78	10.99	12.28
ARMCX6	11.5	12.52	9.77	10.98	10.02	9.49
ARMT1	7.88	7.28	5.42	6.7	7.68	8.43
ARNT	10.54	12.12	10.87	16.35	12.34	24.85
ARNTL	1.5	1.85	1.32	2.45	1.62	4.15
ARNTL2	8.62	7.91	6.48	6.25	7.68	2.89
ARPC1A	41.5	35.89	41.98	27.96	41.4	26.64
ARPC1B	66.09	80.88	119.42	93.58	72.05	108.56
ARPC2	176.2	175.38	147.49	189.53	179.28	264.58
ARPC3	360.04	336.56	321.4	445.01	410.54	599.85
ARPC4	95.39	101.86	96.66	106.05	94.6	144.33
ARPC5	52.04	49.13	49.42	64.12	59.98	107.14
ARPC5L	30.93	24.13	24.81	20.95	27.73	15.41
ARPP19	33.02	25.54	28.86	28.27	35.31	30.53
ARRB1	27.01	24.75	26.1	27.68	26.83	35.44
ARRB2	16.86	20.68	17.68	22.42	17.89	22.28
ARRDC1	10.37	13.41	26.78	14.18	12.17	7.1
ARRDC2	11.52	13.58	12.15	14.35	12.77	27.63
ARRDC3	32.86	25.61	20.43	23.3	25.98	26.12
ARRDC4	3.46	2.5	2.52	2.6	2.94	5.85
ARSA	0.67	0.75	1.23	1.33	0.65	0.83
ARSB	13.59	15.42	12.07	17.8	13.89	25.49
ARSD	8.28	8.05	6.66	11.16	8.25	17.5
ARSG	1.87	2.04	0.89	2.42	1.62	2.72
ARSK	1.76	1.39	1.12	1.06	1.4	1.19
ARV1	17.73	18.35	13.52	17.26	14.89	15.52
ARVCF	0.98	1.19	2.39	0.77	0.91	0.46
ASAH1	42.53	48.13	34.93	63.99	55.74	260.23
ASAP1	4.59	3.89	4.67	8.67	7	19.81
ASB1	1.23	1.44	1.37	1.99	1.67	1.66
ASB12	0.63	0.81	0.59	0.51	0.82	1.26
ASB13	14.02	16.09	12.11	15.55	13.26	26.81
ASB3	7.44	7.99	9.16	8.38	8.35	9.39
ASB6	5.44	5.2	6.73	4.92	5.6	5.2
ASB7	6.04	5.45	4.62	5.21	5.5	8.55
ASB8	15.12	16.33	12.93	16.25	13.68	21.68
ASCC1	15.52	15.98	12.34	13.08	13.87	13.96
ASCC2	11.31	12.77	13.58	11.75	11.28	11.84
ASCC3	23.65	19.57	20.46	17.66	21.98	13.58
ASF1A	30.59	28.61	25.1	25.57	30.71	20.23
ASF1B	34.4	31.39	34.03	22.79	31.21	15.8
ASH1L	8.79	7.99	9.73	13.64	11.09	15.84
ASH2L	25.09	26.41	21.89	25.68	24.82	33.64
ASIC1	3.8	3.02	4.83	3.4	4.27	1.62
ASL	12.14	14.52	17.7	12.34	10.63	6.71
ASNA1	53.36	64.51	62.02	50.17	47.32	41.4
ASNS	28.09	25.28	24.16	23.07	29.49	16.17
ASNSD1	42.45	39.54	36.41	40.75	42.84	44.3
ASPH	24.5	16.61	21.7	14.21	23.14	14.36
ASPM	21.15	16.37	19.38	17.48	21.77	7.63
ASPSCR1	9.06	12.89	16.83	11.36	9.09	9.94
ASRGL1	2.78	4.08	2.33	3.6	2.35	3.36
ASS1	1.99	1.37	1.02	0.44	1.06	0.25
ASTE1	4.88	4.91	4.15	4.23	4.34	5.62
ASTN2	1.86	1.95	1.13	1.36	1.34	1.02
ASUN	53.91	49.16	48.56	47.2	53.02	36.51
ASXL1	13.86	13.23	15.31	14.8	15.67	13.13
ASXL2	5.97	4.44	6.04	5.54	7.19	7.34
ATAD1	32.6	27.47	26.85	28.59	31.82	24.64
ATAD2	61.6	49.68	55.36	48.07	61.18	34.57
ATAD2B	8.06	6.95	6.91	8.31	8.64	10.66
ATAD3A	15.72	17.59	32.86	14.24	14.69	6.37
ATAD3B	5.87	6.94	15.15	6.3	5.91	2.18
ATAD5	11.6	7.52	10.99	8.62	12.94	4.85
ATE1	10.46	10.42	8.65	12.49	11.16	19.89
ATF1	15.39	14.72	12.33	12.08	14.38	20.29
ATF2	25.15	23.56	20.54	27.29	24.68	30.14
ATF3	2.46	1.92	1.62	0.73	1.68	1.24
ATF4	309.04	309.82	289.89	357.44	309.82	427.1
ATF5	4.66	3.98	7.72	4.06	4.79	2.63
ATF6	20.01	18.31	16.74	17.98	18.81	19.84
ATF6B	1.73	1.87	1.89	2.09	2.02	2.01
ATF7	4.23	3.39	3.76	3.48	4.45	4.05
ATF7IP	19.22	16.45	19.61	21.63	21.05	16.25
ATF7IP2	3.18	2.77	2.45	2.4	3.04	2.38
ATG10	5.99	6.29	5.64	5.26	6.8	4.34
ATG101	15.73	17.28	16.11	14.31	13.73	20.84
ATG12	13.67	12.95	11.64	14.72	14.34	19.04
ATG13	11.13	12.8	10.71	15.53	11.27	20.49
ATG14	6.13	5.25	5.15	5.27	5.52	6.76
ATG16L1	6.38	6.02	6.41	5.59	6.66	6.61
ATG16L2	7.02	12.73	12.29	34.85	10.3	25.39
ATG2A	2.31	2.66	5.3	3.84	2.81	2.86
ATG2B	4.34	3.67	3.93	4.51	4.86	5.2
ATG3	46.93	49	43.47	41.45	47.56	45.52
ATG4A	6.93	7.24	4.6	6.27	5.37	8.23
ATG4B	7.86	9.22	10.29	8.01	7.72	6.9
ATG4C	7.03	8.26	4.52	9.66	6.59	12.25
ATG4D	3.71	3.66	5.96	3.75	3.24	3.24
ATG5	18.05	17.48	15.55	15.92	16.47	19.13
ATG7	7.3	9.29	6.48	10.59	7.82	17.8
ATG9A	3.31	3.68	4.13	3.64	3.47	4.01
ATHL1	0.76	1.02	1.52	1.34	0.97	0.85
ATIC	4.05	3.03	2.84	2.24	4.92	2.52
ATL2	33.28	28.05	30.19	31.23	35.51	28.28
ATL3	32.94	30.49	28.02	38.87	37.83	57.59
ATM	13.34	11.85	10.18	17.33	13.46	18.01
ATMIN	23.35	20.9	20.44	22.45	23.58	25.17
ATN1	1.48	1.44	2.06	1.34	1.45	0.92
ATOX1	96.08	111.62	98.21	98.43	102.64	60.06
ATP10D	2.29	2.64	1.71	4.83	2.89	10.24
ATP11A	2.77	2.1	3.77	2.76	3.57	4.28
ATP11B	10.1	10.48	8.67	14.83	12.01	29.28
ATP11C	22.24	17.01	20.31	14.06	21.15	6.69
ATP13A1	11.17	14.32	23.74	17.91	13.67	8.05
ATP13A2	4.84	6.86	8.42	6.23	4.95	4.53
ATP13A3	59.17	49.06	50.94	50.9	62.44	47.67
ATP1A1	61.2	49.04	60.65	45.26	77.15	43.53
ATP1B3	98.43	84.18	85.55	84.98	107.14	89.53
ATP2A2	52.02	41.59	58.99	42.85	57.83	22.54
ATP2A3	9.94	11.32	21.14	11.95	11.42	6.32
ATP2B1	11.63	10.9	9.69	13.23	14.31	23.63
ATP2B4	4.34	9.24	3.67	18.07	4.64	33.63
ATP2C1	46.24	41.91	41.52	42.29	47.53	34.78
ATP5A1	672.03	705.56	531.15	724.03	655.1	690.64
ATP5B	599.85	556.07	485.73	511.15	552.47	480.17
ATP5C1	471.49	401.13	401.13	411.83	462.06	488.69
ATP5D	6.79	11.87	25.68	8.6	6.76	2.15
ATP5E	900.25	876.89	900.25	907.52	965.69	918.16
ATP5F1	159.1	154.95	142.34	142.34	149.93	127.46
ATP5G1	265.24	269.65	261.45	207.59	230.5	112.9
ATP5G2	458.5	432.09	385.11	439.73	426.15	404.12
ATP5G3	105.89	101.55	99.36	85.91	101.86	63.42
ATP5H	480.17	465.6	401.91	458.5	451.78	508.36
ATP5I	426.15	462.06	508.36	401.91	398.21	372.43
ATP5J	121.44	108.03	111.37	105.3	127.46	88.32
ATP5J2	511.15	488.69	435.92	398.21	471.49	357.44
ATP5L	179.07	181.43	158.26	183.8	170.3	220.63
ATP5O	320.51	302.27	302.27	302.27	348.09	299.18
ATP5S	2.94	3.27	2.74	3.38	3.52	3.11
ATP5SL	19.76	23.52	22.06	21.39	16.67	20.08
ATP6AP1	33.59	46.61	40.79	55.69	37.27	100.87
ATP6AP2	74.43	79.57	61.05	107.83	81.45	104.53
ATP6V0A2	15.87	15.56	13.85	14.83	16.5	14.25
ATP6V0B	128.46	168.57	152.94	148.18	133.71	206.52
ATP6V0C	9.99	12.32	14.18	10.52	11.46	10.77
ATP6V0D1	37.46	46.66	43.36	44.43	40.32	79.57
ATP6V0E1	133.71	147.34	130.59	171.67	142.34	355.83
ATP6V0E2	9.74	11.15	14.58	8.57	9.64	7
ATP6V1A	35.03	35.45	30.41	42.11	38.89	71.42
ATP6V1B2	22.85	22.76	21.09	23.48	22.32	43.83
ATP6V1C1	17.53	15.07	16.49	17.03	19.68	27.98
ATP6V1D	22.68	23.05	19.01	22.81	22.46	27.92
ATP6V1E1	73.36	73.06	63.12	83.84	74.28	178.29
ATP6V1E2	2.28	2.49	1.68	2.02	2	2.81
ATP6V1F	86.43	100.59	83.73	83.43	76.38	168.04
ATP6V1G1	60.42	61.32	57.96	56.73	61.44	82.1
ATP6V1H	23.48	22.63	20.66	23.8	23.7	33.07
ATP7A	1.76	1.57	1.38	1.5	1.62	2.76
ATP7B	2	1.71	1.79	1.29	1.86	0.92
ATP8A1	17.7	18.44	14	25.26	17.04	15.92
ATP8B2	15.38	12.1	14.77	8.34	11.9	3.9
ATP8B3	2.36	2.4	2.72	2.84	2.45	1.41
ATP8B4	5.11	7.24	2.88	16.66	5.4	40.79
ATP9A	1.87	1.14	1.35	0.42	1.25	0.27
ATP9B	7.23	7.38	6.69	6.5	6.52	6.7
ATPAF1	23.51	23.75	18.98	20.32	19.68	15.18
ATPAF2	4.25	5.7	4.65	4.32	3.34	3.39
ATPIF1	116.34	130.59	136.89	120.85	115.83	95.82
ATR	13.2	11.68	11.37	12.45	13.04	11.88
ATRAID	115.16	146.37	101.69	182.43	111.06	207.59
ATRIP	11.86	10.8	12.65	10.34	10.87	7.06
ATRN	14.98	14.71	14.14	15.58	15.27	14.58
ATRX	11.21	8.39	9.76	10.96	12.04	9.87
ATXN1	1.26	1.28	1.15	2.11	1.74	4.1
ATXN10	30.8	29.65	25.9	28.54	31.89	31.88
ATXN1L	5.14	4.69	5.84	6.53	5.79	6.68
ATXN2	7.09	5.82	7.86	7.45	8.5	9.28
ATXN2L	5.82	5.54	10.25	7.92	7.98	6.92
ATXN3	9.6	9.39	7.87	11.5	11.15	16.74
ATXN7	5.34	4.32	5.75	7.2	7.44	9.44
ATXN7L1	2.62	2.3	2.11	2.82	2.84	3.24
ATXN7L2	3.02	3.01	4.84	2.38	2.96	2.22
ATXN7L3	21.37	19.92	22.93	18.68	20.35	16.79
ATXN7L3B	35.05	35.69	33.97	43.75	35.44	43.75
AUH	6.15	6.2	5.11	5.46	5.1	4.72
AUNIP	14.57	12.35	14.59	10.18	14.07	5.12
AUP1	103.32	113.47	119.27	112.8	107.83	89.25
AURKA	52.49	49.63	47.28	41.93	46.9	26.99
AURKAIP1	48.07	59.38	77.7	44.49	48.41	25.27
AURKAPS1	1	1.06	1.19	1.69	1.69	1.29
AURKB	16.57	18.14	18.92	11.79	14.47	6.48
AVEN	7.8	6.29	6.26	4.49	5.99	3.44
AVL9	12.31	12.25	11.04	17.17	14.24	24.74
AVPI1	1.49	1.9	1.25	1.37	1.15	1.53
AXIN1	7.49	9.64	10.99	7.6	7.02	7.3
AZI2	26.63	29.51	23.23	39.92	28.12	68.91
AZIN1	84.94	74.37	68.72	85.55	84.42	125.87
B2M	196.86	187.52	160.75	226.29	201.62	188.12
B3GALNT1	16.52	12.61	13.23	9	15.21	5.78
B3GALNT2	35.64	33.5	33.85	37.33	39.53	26.93
B3GALT6	12.55	12.02	12.59	10.07	12.27	9.06
B3GALTL	6.99	5.41	4.85	3.54	5.42	2.89
B3GAT3	8.01	10.71	14.53	8.69	7.48	7.13
B3GNT2	21.07	19.5	17.83	17.52	22.29	22.22
B3GNT5	9.33	8.73	8.01	11.49	12.71	25.16
B3GNT9	2.62	2.41	2.35	1.86	1.94	1.87
B3GNTL1	5.38	7.11	5.3	5.92	5.13	5.21
B4GALNT1	1.9	1.22	1.72	1.19	1.73	0.61
B4GALT1	3.9	3.03	3.02	3.12	3.64	5.37
B4GALT2	26.6	28.48	32.75	19.6	23.02	8.28
B4GALT3	17.88	17.45	22.2	15.62	18.25	8.67
B4GALT4	4.07	3.6	2.8	3.42	3.62	4.67
B4GALT5	29.77	34.58	28.84	51.46	32.56	67.53
B4GALT6	6.27	4.54	4.79	4.4	5.98	2.43
B4GALT7	6.31	9.6	8.42	7.27	6.51	5.61
B4GAT1	2.74	3.95	2.38	3.1	1.97	3.08
B9D1	3.48	3.85	4.14	3.21	2.84	1.62
B9D2	3.35	3.91	4.06	3.92	3.62	4.54
BAALC	12.8	6.89	8.79	2.54	10.58	2.08
BABAM1	53.57	59.92	60.06	52.02	52.17	39.43
BACE1	2.24	2.47	1.72	2.73	2.14	3.54
BACH1	26.99	27.59	23.67	34.52	31.88	70.91
BAD	8.72	13.46	17.76	8.5	7.43	7.48
BAG1	24.61	26.21	23.02	23.08	23.61	24.39
BAG2	28.91	25.42	26.15	20.54	26.23	11.58
BAG3	3.03	2.95	4.3	2.64	3.64	2.82
BAG4	15.52	15.5	14.72	18.22	18.57	21.75
BAG5	19.02	17.29	17.73	18.24	19.89	18.65
BAHCC1	5.77	6.49	10.54	8.03	6.11	4.67
BAHD1	6.29	5.46	7.55	6.95	7.16	7.09
BAIAP2	9.07	9.02	14.02	9.07	9.37	8.87
BAK1	10.54	11.59	11.6	8.69	8.36	9.27
BANF1	43.7	41.85	39.37	35.03	42.47	31.1
BANK1	0.99	1.54	0.75	2.07	0.74	0.94
BANP	4.72	5.78	6.67	4.84	4.4	7.59
BAP1	24.04	26.87	29.49	23.4	23.34	18.52
BARD1	6.47	5.99	5.16	5.18	5.96	5.55
BASP1	12.25	12.67	13.52	16.62	13.84	36.9
BATF	7.32	8.32	8.76	3.61	5.68	4.76
BAX	29.08	27.89	34.76	25.32	29.04	21.93
BAZ1A	44.76	46.68	38.23	62.16	44.14	66.33
BAZ1B	43.83	38.18	44.22	37.88	44.42	32.2
BAZ2A	6.25	5.26	7.53	7.52	8.4	9.79
BAZ2B	4.61	4.09	3.75	5.66	5.07	11.44
BBIP1	3.47	3.06	2.79	1.79	3.01	2.13
BBS1	3.42	3.56	3.97	4.04	3.83	2.67
BBS10	4.64	3.37	3.77	4.71	4.93	7.84
BBS12	1.14	1.66	0.94	2.33	1.25	2.31
BBS2	7.85	13.17	6.67	18.19	8.72	25.94
BBS4	2.44	3.26	1.78	3.1	2.36	4.11
BBS5	1.18	1.34	1.54	1.04	1.27	0.51
BBS7	7.54	6.43	5.48	4.86	6.11	4.17
BBS9	1.24	0.95	0.71	1.12	0.91	2.29
BBX	12.2	10.89	11.15	11.86	12.49	12.17
BCAP29	9.1	7.09	6.94	6.4	9.19	6.43
BCAP31	128.22	144.33	142.85	147.49	134.93	134.11
BCAR1	0.86	0.6	1.79	0.42	0.58	0.34
BCAS2	32.89	30.58	28.26	24.26	32.64	25.78
BCAS3	4.93	6.3	4.14	7.04	5.26	10.89
BCAT1	37.22	26.22	35.57	24.63	42.4	12.03
BCAT2	18.39	22.66	25.8	14.9	15.1	10.22
BCCIP	96.9	81.72	83.09	67.15	85.71	44.01
BCDIN3D	1.73	2.1	1.22	2.45	1.58	3.79
BCKDHA	16.78	27.87	22.81	23.36	16.84	18.3
BCKDHB	17.98	20.32	15.98	17.32	15.65	12.86
BCKDK	3.84	4.66	4.99	4.7	4.26	3.11
BCL10	8.11	8.15	7.07	10.01	8.81	14.47
BCL11A	6.72	5.14	6.87	5.77	7.95	3.96
BCL2	5.02	7.18	5.02	10.29	6.5	13.08
BCL2A1	0.49	0.22	0.35	0.33	0.65	7.65
BCL2L1	11.7	11.79	12.53	10.06	11.37	11.46
BCL2L11	2.52	2.03	2.31	2.28	2.75	4.28
BCL2L12	5.18	5.88	7.45	4.31	5.2	3.51
BCL2L13	19.92	20.14	16.82	22.74	19.57	32.89
BCL2L2	3.23	2.74	4.02	5.27	4.72	3.91
BCL6	0.51	0.35	0.5	0.78	0.41	3.17
BCL7A	9.04	9.07	9.57	6.69	9.34	6.33
BCL7B	17.28	18.79	20.88	16.86	17.35	19.5
BCL7C	12.98	16.49	20.89	12.06	10.16	6.95
BCL9	2.58	1.9	2.63	1.85	2.63	1
BCLAF1	49.54	37.33	45.27	43.95	52.69	31.09
BCOR	8.08	8.87	10.52	13.02	10.28	17.73
BCORL1	1.12	1.03	1.86	1.48	1.66	1.58
BCR	13.32	13.16	18.15	11.21	12.69	9.8
BCRP3	1	1.1	1.23	0.94	0.88	0.72
BCS1L	11.51	13.13	12.92	8.88	10.7	6.67
BCYRN1	25.49	13.54	18.47	11.44	14.86	1.24
BDH2	8.12	8.1	5.81	6.09	6.12	5.67
BECN1	21.4	18.38	21.16	19.76	22.1	24.48
BEND3	3.41	2.96	3.75	2.43	3.21	1.3
BEND4	13.27	10.29	13.43	11.58	16.3	9.54
BET1	5.24	5.78	4.02	5.24	5.14	4.58
BET1L	11.01	11.24	11.25	12.29	12.15	14.02
BHLHE40	1.68	2.65	1.73	6.12	2.54	31.32
BICD2	11.32	10.96	14.06	11.88	11.59	16.06
BID	26.36	30.84	25.84	22.16	22.85	24.27
BIK	16.39	18.15	15.06	10.46	11.89	8.76
BIN1	7.38	5.35	8.83	2.23	5.03	0.99
BIN2	4.34	7.66	3.19	15.74	5.99	43.57
BIN3	9.43	9.96	8.5	9.12	8.49	9.71
BIRC2	19.16	19.17	13.78	25.62	17.7	40.4
BIRC5	66.23	60.95	65.81	42.22	59.47	14.02
BIRC6	23.19	19.95	22.01	25.28	24.52	30.22
BIVM	12.6	11.86	11.45	14.37	12.2	11.7
BLCAP	15.55	17.38	14.98	18.17	15.64	28.17
BLM	27.82	22.11	24.04	20.46	27.48	12.86
BLMH	48.45	45.19	47.2	42.99	47.55	26.45
BLOC1S1	54.84	69.15	60.24	78.1	54.64	90.72
BLOC1S2	16.19	15.68	14.43	15.13	15.65	20.66
BLOC1S3	2.26	2.13	2.3	2.31	2.76	2.4
BLOC1S4	6.54	6.32	5.87	5.24	5.24	6.66
BLOC1S5	12.45	15.47	12.97	10.59	13.7	18.95
BLOC1S6	18.09	16.76	14.63	18.19	18.17	21.3
BLVRB	9.5	11.53	10.71	12.08	9.6	34.2
BLZF1	11.85	14.28	10.45	14.53	11.98	9.87
BMF	1.61	1.38	1.23	1.85	2.1	4.47
BMI1	16.29	13.31	12.64	9.41	15.06	11.87
BMP1	7.35	9.49	9.66	8.21	7.5	4.63
BMP2K	40.43	33.3	42.51	47.83	51.37	66.18
BMP4	1.96	1.53	1.43	1.28	1.51	0.95
BMPR1A	2.11	1.69	1.87	1.2	1.75	0.8
BMPR2	1.15	1.11	0.92	1.36	1.34	2.97
BMS1	27.06	23.5	23.69	18.81	24.45	15.21
BMS1P20	4.74	4.33	4.19	4.25	4.66	3.58
BMS1P4	5.62	5.67	6.73	8.15	7.38	5.42
BMS1P6	1.67	1.68	1.55	1.64	1.61	2.1
BNIP1	16.43	16.5	14.79	13.16	15.29	10.65
BNIP2	44.46	41.82	39.33	49.11	48.29	74.19
BNIP3	18.77	34.01	17.57	17.28	19.65	22.96
BNIP3L	14.94	16.19	15.35	13.91	17.86	28.82
BOD1	17.63	15.91	14.93	14.33	15.88	13.33
BOD1L1	8.62	7.32	7.71	10.64	9	13.75
BOK	1.09	1.05	1.52	0.75	1	0.45
BOLA1	10.31	11.44	12.4	8.56	8.34	8.52
BOLA3	85.55	89.14	91.47	53.26	79.23	20.32
BOP1	34.6	47.45	73.06	34.01	30.43	14.1
BORA	17.82	16.57	14.67	14.95	15.47	9.84
BPGM	7.35	7	5.95	5.01	5.83	6.49
BPHL	6.86	8.08	5.57	4.85	5.63	3.96
BPI	2.86	44.93	2.72	259.01	6.74	411.83
BPNT1	11.58	13.83	9.08	9.72	10.06	9.37
BPTF	22.18	18.2	24.19	28.67	27.65	35.91
BRAF	7.84	7.22	7.05	9.16	8.27	14.35
BRAP	13.22	12.62	12.35	13.13	13.39	16.93
BRAT1	5.01	7.23	12.36	6.53	4.83	3.93
BRCA1	19.63	17.15	16.71	15.42	18.79	10.98
BRCA2	4.38	3.38	4.41	4.2	5.57	3.1
BRCC3	13.49	12.15	10.54	11.62	11.89	13.5
BRD1	6.97	8	11.76	9.21	8.22	10.74
BRD2	1.66	1.36	1.66	1.87	1.79	2.02
BRD3	5.13	4.67	7	5.74	6.22	6.35
BRD4	4.09	4.06	5.82	4.22	4.89	5.13
BRD7	51.84	45.1	44.3	41.97	47.87	35.34
BRD8	32.43	30.61	30.07	30.95	29.35	25.33
BRD9	11.95	11.01	13.76	12.56	12.65	8.08
BRE	36.85	33.33	32.51	31.1	36.57	39.97
BRF1	6.25	8.05	9.92	6.46	5.51	5.84
BRF2	11.94	12.69	10.68	10.27	11.58	11.95
BRI3	20.49	20.32	17.52	29.78	25.1	138.33
BRI3BP	16.93	21.37	23.08	21.44	18.57	18.74
BRICD5	0.83	0.99	2.04	1.09	0.64	0.8
BRIP1	14.83	12.9	13.08	11.51	14.37	6.15
BRIX1	86.86	66.6	71.51	60.82	82.62	44.14
BRK1	87.15	94.6	79.06	94.67	95.39	121.61
BRMS1	24.77	28.38	31.69	24.32	23.76	25.49
BRMS1L	3.93	2.49	2.91	2.03	3.23	1.34
BROX	18.43	15.72	16.19	19.44	21.01	31.93
BRPF1	7.93	9.52	10	11.59	8.75	13.2
BRPF3	2.95	2.53	3.16	2.91	3.08	3.09
BRWD1	22.35	20.23	20.23	30.4	25.77	28.59
BRWD3	6.56	5.72	5.38	6.9	6.93	9.04
BSCL2	3.2	5.84	8.11	9.22	6.38	3.72
BSDC1	15.38	17.62	16.65	23.56	16.32	16.71
BSG	299.18	369.95	458.5	392.6	295.29	295.29
BSPRY	10.17	9.25	9.08	7.88	9.52	7.48
BST1	33.26	36.02	27.65	43.06	37.05	90.09
BST2	3.52	3.24	2.45	2.08	1.86	0.51
BTAF1	22.75	19.97	23.87	30.01	27.49	24.29
BTBD1	33.57	29.45	29.07	29.65	34.95	38.01
BTBD10	16	14.91	12.48	14.22	15.65	22.99
BTBD2	4.43	7.35	9.62	7.12	3.59	5.11
BTBD3	11.76	9.52	9.81	8.76	11.04	8.67
BTBD6	14.62	14.8	16.37	11.84	12.8	10.7
BTBD8	0.74	0.9	0.77	1	0.94	1.35
BTD	9.95	13.27	10.2	12.8	10.86	12.21
BTF3	941.27	795.8	771.71	927.42	986.51	998.41
BTF3L4	22.55	19.96	19.23	21.83	23.17	22.02
BTG1	7.67	9.5	6.22	18.8	12.08	74.54
BTG3	14.24	12.33	13.24	9.57	15	5.81
BTK	76.38	75.77	69.8	77.45	75.99	77.61
BTN2A1	7.81	7.71	6.92	8.71	7.56	12.89
BTN2A2	2.19	1.82	1.56	1.19	2	1.38
BTN3A1	2.52	1.88	1.96	1.72	2.12	1.18
BTN3A2	2.23	2.07	1.52	1.46	1.89	1.05
BTRC	4.55	4.09	3.41	4.17	4.18	4.99
BUB1	52.29	47.49	45.47	38.35	47.17	19.13
BUB1B	20.53	17.74	18.68	14.34	17.74	5.09
BUB3	117.73	108.56	112.8	95.57	107.52	78.61
BUD13	18.65	17.57	16.9	14.78	16.61	12.86
BUD31	45.93	48.61	47.25	41.3	42.9	53.75
BYSL	12.38	10.74	11.89	8.11	10.7	5.52
BZRAP1	26.79	29.81	59.59	60.89	37.06	35.59
BZW1	129.02	111.37	113.32	99.7	125.28	101.35
BZW2	135.78	123.32	121.61	103.5	134.29	86.05
C10orf11	49.98	58.04	39.62	68.91	49.54	88.02
C10orf12	6.34	4.83	5.88	5.54	6.94	6.56
C10orf128	3.88	3.32	2.33	1.87	2.95	1.74
C10orf2	14.28	13.68	12.85	9.16	13.24	6.94
C10orf25	1.18	1.48	0.76	1.97	0.92	2.02
C10orf32	9	8.3	6.02	7.01	8.27	9.11
C10orf54	0.37	1.23	0.39	2.18	0.58	20.9
C10orf76	5.93	5.92	5.32	6.33	6.02	7.29
C10orf88	3.54	3.39	3.04	3.32	3.5	3.5
C11orf1	43.36	42.72	30.7	41.67	39.16	33.95
C11orf21	0.28	1.78	0.25	6.96	0.22	9.29
C11orf24	4.54	5.13	5.59	3.91	4.28	2.75
C11orf30	4.25	3.34	4.29	3.54	4.2	3.84
C11orf31	44.14	57.3	60.82	45.76	40.15	33.46
C11orf45	2.15	1.74	1.76	2	2.48	5.49
C11orf49	5.71	6.52	5.93	5.06	5.93	5.1
C11orf54	8.1	8.61	5.11	9.62	7.99	18.89
C11orf57	23.94	23.8	18.88	20.81	21.95	18.81
C11orf58	48.6	44.65	41.12	39.06	48.21	43.86
C11orf68	6.87	8.69	6.82	7.88	5.53	10.26
C11orf71	2.51	3.04	3.14	4.33	2.73	3.47
C11orf73	34.24	38.35	38	32.24	30.59	29.81
C11orf74	19.43	21.98	15.2	23.98	19.25	28.15
C11orf80	4.84	4.57	3.83	3.2	3.86	3.04
C11orf84	5.05	4.79	7.38	2.73	3.76	2.1
C11orf95	3.86	2.91	3.96	2.58	3.54	1.91
C11orf96	1.82	1.42	1.45	0.71	0.98	0.68
C11orf98	63.38	69.59	72.53	62.73	60.46	63.38
C12orf10	16.42	18.65	17.34	14.99	12.22	11.05
C12orf29	19.26	20.18	17.26	18.89	20.92	16.15
C12orf4	14.5	13.81	10.65	11.57	12.14	10.01
C12orf43	9.01	8.89	8.94	6.4	8.63	5.05
C12orf45	32.03	28.4	32.23	25.77	29.73	16.54
C12orf49	9.04	8.55	7.62	8.52	8.99	11.77
C12orf57	94.77	126.11	212.1	114.45	89.34	81.61
C12orf60	2.03	1.68	1.41	1.51	1.49	1.34
C12orf65	19.61	20.92	15.43	17.46	18.1	18.43
C12orf66	3.27	3.12	2.32	3.37	3.58	3.07
C12orf73	3.4	3.17	2.5	2.19	3.11	1.92
C12orf76	3.4	3.19	2.89	3.04	3.29	5.06
C14orf1	24.74	27.32	22.47	24.94	22.63	16.54
C14orf119	25.94	32.23	23.5	30.99	26.1	46.93
C14orf159	22.92	23.45	19.57	21.9	20.23	18.35
C14orf166	222.13	211.2	189.53	232.95	215.9	249.36
C14orf169	15.82	13.79	13.54	9.98	14.12	7.92
C14orf2	245.64	241.52	223.2	257.03	252.45	247.82
C14orf28	1.51	1.47	1.14	1.32	1.57	1.89
C14orf79	1.66	2.64	1.41	2.1	1.81	1.86
C14orf80	1.49	1.98	5.65	1.55	0.84	0.83
C14orf93	4.55	5.74	4.34	4.75	3.77	4.56
C15orf39	2.5	2.99	4.14	3.96	2.82	5.96
C15orf40	6.7	7.22	6.5	6.12	6.76	7.15
C15orf41	6.86	7.21	5.9	4.66	5.97	5.23
C15orf57	4.67	4	3.05	3.18	3.84	4.18
C15orf61	7.04	6.13	6.52	5.96	7.08	5.95
C16orf13	16.08	24.69	33.63	14.3	14.93	6.93
C16orf52	1.03	0.6	1.08	1.09	1.2	1.2
C16orf54	5.25	8.68	6.29	10.04	5.85	15.01
C16orf58	13.75	17.44	17.35	22.06	12.48	10.7
C16orf59	3.39	4.38	5.48	2.35	2.86	0.87
C16orf62	1.08	0.95	0.87	0.71	0.8	1.21
C16orf70	7.48	7.93	6.65	11.01	7.92	18.27
C16orf72	6.38	4.91	5.37	5.16	6.97	7.55
C16orf74	8.95	11.17	11.49	8.26	8.73	6.02
C16orf87	12.92	11.58	10.69	10.57	13.38	14.32
C16orf91	8.13	9.69	9.41	4.87	6.86	3.18
C16orf93	2.01	2.54	3.09	3.52	2.25	1.38
C16orf95	2.78	4.02	3.43	2.1	1.56	1.94
C17orf49	27.49	35.8	30.97	31.26	25.28	26.18
C17orf53	3.76	3.95	3.94	2.73	3.35	1.64
C17orf58	9.67	10.65	7.76	8.89	8.23	7.44
C17orf59	1.75	2.49	1.93	1.79	1.16	2.39
C17orf62	21.99	24.58	31.12	33.64	25.39	31.21
C17orf64	1.45	1.71	1.23	2.15	1.3	1.9
C17orf67	0.93	0.9	1.15	0.81	1.06	1.14
C17orf70	4.96	6.34	13.41	6.04	4.93	2.52
C17orf75	3.74	3.63	2.95	2.41	3.4	2.56
C17orf80	23.98	21.93	21.15	22.06	23.18	21.57
C17orf85	5.8	5.28	5.39	7.8	6.45	9.63
C17orf89	94.03	92.49	88.71	71.04	80.1	48.75
C17orf97	1.22	1.24	1.13	1.15	1.32	1.45
C18orf21	20.72	20.81	18.79	20.36	22.57	22.36
C18orf25	8.64	8.02	8.89	11.88	9.97	12
C18orf32	7.89	6.94	4.77	9.65	5.67	18.62
C18orf54	2.12	1.59	1.6	1.64	2.13	1.7
C18orf8	11.48	13.13	10.22	13.07	11.92	20.62
C19orf12	4.46	4.41	3.97	3.76	4.19	3.91
C19orf18	0.87	0.61	0.55	1.2	1	3.81
C19orf24	8.24	14.21	26.71	11.02	6.99	4.06
C19orf25	3.87	5.68	9.74	3.95	3.83	3.44
C19orf38	1.79	2.19	1.92	1.83	2.16	11.91
C19orf40	2.83	3.1	2.32	1.98	2.64	3.07
C19orf43	92.01	102.25	87.81	89.91	90.88	89.72
C19orf44	1.69	1.5	1.7	1.55	1.29	1.01
C19orf47	2.14	3.12	3.99	2.54	2.2	1.5
C19orf48	67.39	78.13	114.52	74.37	65.81	37.01
C19orf52	8.69	8.89	9.24	8.11	7.23	9.37
C19orf53	46	51.7	57.3	40.18	45.1	37.85
C19orf54	0.82	0.82	0.81	1.13	1.12	1.28
C19orf60	7.01	10.6	15.67	6.08	5.12	3.07
C19orf66	2.75	2.42	3.07	2.32	3.11	4.08
C19orf70	11.12	18.22	21.66	14.45	11.64	9.52
C1D	22.56	21.45	20.6	16.53	24.17	21.27
C1GALT1	6.88	5.98	5.51	6.36	7.34	6.71
C1GALT1C1	9.37	9.8	6.5	9.99	8.07	10.68
C1orf109	10.79	10.33	9.24	7.69	10.17	7.68
C1orf112	13.6	11.52	11.78	9.24	12.85	5.45
C1orf122	7.23	8.07	7.08	7.16	6.51	9.52
C1orf123	36.34	41.52	34.93	40.35	34.34	30.8
C1orf131	17.66	16.96	12.64	13.75	15.32	17.87
C1orf159	1.34	1.75	4.56	1.38	1.14	0.58
C1orf162	0.92	1.91	0.72	6.79	1.45	28.75
C1orf174	28.37	27.04	29.53	28.95	30.18	27.01
C1orf186	41.75	33.95	36.08	10.31	30.47	0.39
C1orf198	5.35	5.54	4.9	3.81	4.42	2.5
C1orf216	9.81	9.36	10.43	10.63	10.03	9.16
C1orf228	40.46	47.53	56.98	66.33	46.39	42.61
C1orf233	5.84	8.5	17.9	7.17	6.11	3.3
C1orf27	11.96	11.53	9.64	12.83	11.85	13.34
C1orf35	7.7	8.69	9.91	5.48	6.7	6.29
C1orf43	138.33	141.96	130.75	141.47	137.61	167.68
C1orf50	13.17	13.1	11.35	12.28	12.04	13.89
C1orf52	10.06	8.79	8.27	7.25	8.25	9.51
C1orf53	1.38	1.82	1.1	1.02	1.51	1.51
C1orf54	8.71	7.65	5.86	4.74	8.05	6.4
C1orf74	2.53	2.11	1.92	2.21	2.14	1.97
C1orf86	2.52	2.51	4.05	2.41	1.84	1.82
C1QBP	206.52	197.6	194.06	167.68	202.27	107.33
C1QTNF3	1	0.98	0.68	1.43	0.89	1.85
C1QTNF4	6.58	9.66	25.27	5.13	4.6	1.19
C1R	0.85	0.85	0.79	1.23	1.08	2.18
C1RL	4.53	6.21	4.63	10.5	4.79	10.59
C20orf194	3.86	3.59	3.57	5	4.45	6.74
C20orf196	3.59	3.6	3.28	2.9	3.26	3.64
C20orf197	8.03	4.98	6.58	7.17	7.25	6.76
C20orf24	108.18	107.52	99.87	114.52	124.36	187.52
C20orf27	33.94	41.38	63.38	33.68	35.2	17.31
C20orf96	1.58	1.75	1.61	1.78	1.79	1.67
C21orf2	1.6	2.58	2.94	1.78	1.5	1.55
C21orf33	13.14	13.46	10.86	10.72	10.37	7.2
C21orf58	3.99	4.02	10.43	5.82	5.95	1.57
C21orf59	41	46.55	34.37	38.54	35.12	28.44
C21orf91	4.7	3.67	4.19	3.95	5.7	4.73
C22orf29	14.3	12.68	17.5	13.29	16.73	8.28
C22orf34	5.22	6.39	6.05	6.17	5.39	4.95
C22orf39	12.77	14.02	11.48	13.26	12.31	20.97
C22orf46	1.2	1.26	1.45	1.98	1.28	1.47
C2CD2L	3.15	3.13	4.37	3.96	3.84	4.69
C2CD3	4.15	3.71	3.91	3.97	4.19	3.9
C2CD5	9.83	6.83	7.99	7.24	10.57	5.63
C2orf42	6.66	6	4.92	6.14	6.09	11.34
C2orf44	10.42	9.97	8.3	8.1	9.07	6.51
C2orf47	13.79	13.7	13.93	10.54	13.17	9.79
C2orf49	8.2	7.66	7.38	8.59	9.07	8.96
C2orf68	9.76	9.78	9.82	12.38	10.97	12.5
C2orf69	10.09	8.21	8.87	8.82	12.23	10.2
C2orf74	22.7	23.1	17.82	23.12	19.54	32.85
C2orf76	4.07	4.52	3.14	3.43	3.88	6.33
C2orf82	0.52	0.25	1.49	0.2	0.31	0.2
C2orf88	1.75	1.91	1.25	1.32	1.5	0.61
C3	0.33	0.31	0.28	0.25	1.62	5.59
C3AR1	10.28	15.62	8	18.59	10.33	35.12
C3orf17	12.76	12.22	11.33	12.64	13.99	12.59
C3orf18	2.16	2.22	1.37	1.77	1.74	1.96
C3orf33	5.6	4.22	4.58	4.09	4.59	3.1
C3orf35	0.85	0.81	0.65	0.57	0.87	3.42
C3orf38	15.22	14.99	13.32	16.73	16.25	15.36
C3orf58	11.52	11.27	10.25	11.07	13.57	15.85
C3orf62	4.28	3.72	4.25	5.44	4.75	8.08
C4orf27	23.13	22.85	16.08	21.48	21.79	19.65
C4orf29	10	10.35	9.41	12.15	10.32	12.95
C4orf3	23.12	25.08	19.28	30.84	26.32	45.01
C4orf32	5.47	4.59	4.58	4.55	6.68	5.47
C4orf33	6.46	7.61	5.76	7.67	6.61	8.4
C4orf46	14.22	12.7	12.68	12.31	14.17	7.84
C4orf48	1.51	1.54	9.14	2.19	0.73	0.7
C5	4.14	3.59	2.99	5.72	4.52	10.92
C5AR1	0.53	0.48	0.37	0.32	0.4	1.3
C5AR2	0.6	0.83	0.84	1.57	0.59	0.9
C5orf15	27.61	24.71	24.27	23.7	27.74	25.41
C5orf22	14.55	12.69	12.03	10.93	13.29	13.85
C5orf24	10.48	8.07	10.73	10.13	12.65	8.56
C5orf28	4.6	3.72	4.2	4.04	4.97	4.05
C5orf30	8.78	7.34	7.76	6.32	8.52	6.74
C5orf34	1.65	1.34	1.07	1.91	1.27	0.97
C5orf42	4.88	4.15	4.2	5.71	4.91	4.81
C5orf45	5.89	5.75	7.03	7.74	5.7	5.51
C5orf51	9.74	8.17	6.89	8.6	9.53	13.84
C5orf56	1.13	0.96	0.79	0.63	1.53	1.48
C5orf63	1.51	2	1.45	2.29	1.56	1.08
C6orf1	4.92	5.22	5.6	3.68	4.65	10.75
C6orf106	17.08	15.96	15.78	15.59	17.05	24.05
C6orf120	9.42	8.76	7.75	10.7	10.27	13.06
C6orf163	0.61	0.68	1.03	1.3	0.83	1.38
C6orf203	13.52	13.56	10.55	13.02	13.72	15.67
C6orf226	0.88	1.53	1.4	0.68	0.84	1.62
C6orf52	1.69	1.76	1.32	1.94	1.81	3.29
C6orf62	48.96	43.95	48.21	62.68	62.27	67.76
C6orf89	11.26	11.64	10.5	14.58	12.45	20.43
C7orf13	1.09	0.89	0.97	1.29	1.01	1.25
C7orf25	9.21	8.1	8.01	7.72	8.59	9.05
C7orf26	8.73	8.29	9.92	9.05	8.78	12.38
C7orf31	0.83	0.95	0.63	1.02	0.86	1.67
C7orf43	2.39	3.15	4.71	4.61	3.61	2.15
C7orf49	30.19	34.43	32.49	29.81	29.85	25.96
C7orf50	9.17	13.67	21.21	8.58	7.51	3.61
C7orf55	10.66	11.64	7.81	11.78	9.39	13.15
C7orf60	6.09	5.92	4.89	5.86	6.26	11.12
C7orf73	16.91	16.47	14.7	16.79	17.73	19.75
C8orf33	26.78	24.64	25.28	20.31	25.87	16.19
C8orf37	1.71	1.35	1.14	1.07	1.57	1.63
C8orf44	0.94	0.71	1.09	1.47	1.17	1.29
C8orf58	3.08	3.1	2.8	2.2	2.54	2.94
C8orf59	67.24	63	65.41	70.75	71.62	56.59
C8orf76	33.68	35.05	32.59	31.5	34.58	41.52
C8orf82	5.98	7.78	8.35	7.91	6.1	7.22
C9orf114	11.78	13.21	15.81	10.77	11.32	9.26
C9orf142	14.2	19.65	37.03	19.68	14.3	9.92
C9orf156	8.64	9.99	7.56	8.68	8.07	12.52
C9orf16	10.96	15.15	41.42	15.15	9.02	9.08
C9orf3	3.19	2.87	2.79	3.63	3.23	2.44
C9orf40	10.01	8.3	7.82	6.89	8.67	5.72
C9orf41	21.67	17.89	17.54	17.53	20.83	14.06
C9orf69	10.84	13.11	15.26	10.43	9.32	8.8
C9orf72	1.72	1.77	1.47	2.67	1.86	3.47
C9orf78	41.77	45.88	37.13	43.39	41.21	61.26
C9orf85	9.8	7.83	7.09	7.99	9.5	8.95
C9orf89	2.66	5.07	3.48	4.01	2.21	9.48
C9orf9	2.77	2.38	2.03	2.19	2.5	1.45
C9orf91	6.47	5.36	6.22	5.25	6.71	5.75
CA11	2.1	1.86	1.66	1.37	1.64	2.66
CA2	38.98	34.44	34.45	39.7	41.62	94.37
CA5B	1.13	0.92	0.99	1.06	1.38	1.19
CA5BP1	2.32	1.68	2.43	2.07	2.01	3.03
CA8	16.86	11.53	12.71	7.96	15.15	6.52
CAAP1	4.85	4.91	3.7	4.13	4.13	3.21
CAB39	13.48	11.77	10.96	11.86	14.19	16.09
CAB39L	2.25	1.82	1.62	1.54	2.02	2.34
CABIN1	8.51	9.76	12.43	10.78	9.73	8.62
CABLES1	2.89	3.83	2.38	2.44	2.75	1.69
CABLES2	1.66	1.77	1.68	1.81	1.58	2.08
CACNA2D4	0.46	0.82	0.54	0.97	0.5	1.47
CACNB3	3.48	2.57	3.9	2.21	3.23	2.47
CACNB4	2.59	1.28	2.16	1.44	2.6	1.29
CACTIN	4.19	5.4	8.45	4.66	4.03	3.16
CACUL1	16.61	13.82	14.97	15.35	18.24	18.49
CACYBP	83.66	72.05	68.65	55.62	77.07	49.42
CAD	21.3	19.75	29.27	21.95	24.61	11.84
CAHM	0.77	0.94	0.91	1.47	1.32	1.02
CALCOCO1	5.25	7	5.87	12.47	6.33	13.26
CALCOCO2	22.14	26.23	19.19	33.95	25.07	38.36
CALHM2	3.22	2.26	4.72	1.56	3.09	2.96
CALM1	61.38	60.24	58.48	68.72	66.09	99.44
CALM2	442.53	348.09	381.36	325.84	427.1	343.3
CALM3	96.66	97.55	109.96	95.27	98.21	72.81
CALML4	5.34	4.41	4.95	4.8	4.77	4.77
CALR	3493.92	5529.87	3435.29	5237.96	3191.82	1505.53
CALU	50.79	44.28	40.46	39.82	45.46	25.54
CAMK2D	2	2.07	1.35	2.2	2.02	3.28
CAMK2G	19.49	21.51	19.15	27.69	20.08	47.71
CAMKK1	2.15	1.86	2.56	1.43	2.24	1.52
CAMKK2	23.82	22.59	22.82	26.61	25.32	29.5
CAMKMT	1.31	1.23	0.92	0.73	0.82	1.31
CAMLG	23.75	26.12	22.38	28.69	27.3	41.06
CAMP	0.3	0.35	0.28	0.3	0.47	27.56
CAMSAP1	9.92	9.48	10.66	9.79	10.01	11.89
CAMTA1	25.98	23.54	27.5	18.33	28.27	17.77
CAMTA2	1.12	0.99	2	1.72	1.66	1.75
CAND1	57.55	49.82	50.41	49.87	58.31	41.57
CANT1	22.87	23.19	25.31	22.29	21.59	22.1
CANX	445.01	435.92	365	565.78	458.5	531.15
CAP1	125.28	123.5	109.8	130.75	130.22	253.45
CAPG	0.39	1.41	0.53	5.99	0.65	117.5
CAPN1	14.79	17.47	21.79	20.8	15.27	22.79
CAPN10	1.85	2.18	3.37	2.07	1.87	1.77
CAPN15	2	2.44	6.55	2.06	1.81	1.14
CAPN2	11.24	12.02	9.63	12.03	10.99	12.75
CAPN3	3.77	6.04	3.19	10.84	4.48	16.15
CAPN7	12.1	10.52	10.07	13.39	12.19	20.21
CAPNS1	129.37	151.13	131.09	164.74	128.22	156.96
CAPNS2	0.52	0.82	0.71	1.22	0.84	1.26
CAPRIN1	108.37	93.36	105.57	112.1	122.56	111.9
CAPRIN2	2.01	2.24	2.33	4.55	3.01	5.28
CAPS	0.67	1.05	1.05	1.45	0.8	1.56
CAPZA1	156.64	133.3	125.71	134.29	158.26	159.1
CAPZA2	47.03	46.07	43.69	45.42	48.89	73.79
CAPZB	62.11	67.1	52.9	57.87	51.52	57.04
CARD6	1.06	1.16	0.78	1.24	1.01	3.91
CARD8	27.37	23.86	23.3	31.38	26.49	30.08
CARD9	1.84	3.41	4.53	3.84	1.9	2.25
CARF	2.22	1.98	1.94	4.23	2.61	4.63
CARHSP1	4.4	6.11	4.48	5.32	4.15	5.5
CARKD	9.14	8.93	9.3	8.32	8.44	9.02
CARM1	12.09	13.02	16.91	10.73	11.69	8.6
CARS	1.48	1.7	1.06	1.08	1.43	1.55
CARS2	30.35	34.14	36.51	26.78	26.5	14.47
CASC10	3.45	2.44	4.38	1.4	2.95	0.59
CASC3	22.26	20.5	24.63	28.88	26.95	42.92
CASC4	11.25	10.63	9.82	10.15	11.72	12.59
CASC5	9.76	7.81	8.22	7.48	8.97	3.72
CASD1	9.79	7.47	7.9	9.28	10.61	6.78
CASK	1.95	1.29	1.53	1.13	1.55	1.43
CASKIN2	2.3	2.05	5.23	2.61	2.72	1.6
CASP1	1.29	0.98	1.12	0.95	1.22	3.18
CASP10	5.05	6.35	4.38	6.87	4.3	7.72
CASP2	14.66	11.22	14.81	13.09	16.44	16.73
CASP3	34.46	31.18	27.14	31.09	34.27	37.18
CASP4	20.67	16.54	16.53	13.75	18.15	31.43
CASP6	21.26	18.61	17.51	14.6	19.27	12.22
CASP7	9.61	7.46	7.84	5.64	8.86	7.07
CASP8	17.14	13.12	14.86	10.98	16.05	16.61
CASP8AP2	20.9	16.43	17.92	17.46	20.54	18.37
CASP9	4.09	4.24	3.45	3.8	3.55	6.26
CASS4	1.52	1.53	1.5	1.13	1.97	2.21
CAST	21.24	20.27	17.89	20.74	20.24	30.32
CAT	164.74	284.96	136.48	500.38	212.1	780.46
CATSPER3	0.67	1.03	0.87	0.96	0.64	1.31
CBFA2T2	2.94	2.89	3.04	3.82	3.1	5.3
CBFB	30.56	25.25	27.47	25.2	31.26	26.06
CBL	6.86	5.97	7.95	12.28	9.79	22.25
CBLB	2.11	2.43	1.91	2.3	2.28	2.27
CBLL1	14.01	11.88	11.83	12.36	14.23	15.17
CBR4	5.86	5.53	4.79	6.21	6	4.8
CBWD1	13.55	12.36	10.09	9.99	11.88	7.44
CBWD2	21.92	20.29	18.67	16.69	19.25	9.97
CBWD3	2.15	1.61	1.53	1.56	1.97	1.44
CBWD5	9.37	11.01	10.9	7.58	8.61	6.96
CBWD6	2.66	2.21	1.85	2.09	2.36	2.1
CBX1	53.2	44.9	48.96	45.22	50.75	39.67
CBX2	22.59	19.17	34.35	16.8	22.08	7.91
CBX3	169.49	149.93	154.95	162.49	176.2	149.93
CBX4	6.02	7.02	9.31	6.95	6.72	8
CBX5	6.58	5	5.19	6.59	7.01	7.39
CBX6	9.37	9.69	12.62	9.45	10.6	9.33
CBX7	0.72	0.52	0.69	0.89	0.51	1.19
CBX8	6.26	7.85	10.77	7.71	5.82	7.21
CBY1	6.57	7.55	5.34	4.65	5.08	5.68
CC2D1A	3.04	3.84	6.52	5.01	3.85	4.1
CC2D1B	4.99	4.99	6.33	6.94	5.77	6.67
CC2D2A	1.6	1.22	1.21	0.46	1.16	0.35
CCAR1	45.62	38.22	47.33	54.81	49.34	34.85
CCAR2	27.21	25.83	29.6	25.18	27.37	21.99
CCBL1	4.74	4.79	4.62	3.48	4.21	1.85
CCBL2	26.34	22.06	23.47	24.67	25.86	24.47
CCDC101	7.58	8.32	9.75	7.72	5.9	8.69
CCDC102A	0.55	0.77	0.59	0.92	0.35	1.38
CCDC102B	0.35	0.33	0.33	0.37	0.37	1.17
CCDC106	4.17	4.03	7.16	3.24	4.46	2.84
CCDC107	5.24	5.13	4.92	3.94	4.25	5.5
CCDC109B	40.95	31.27	33.91	23.72	37.9	11.77
CCDC112	7.87	7.25	5.76	5.81	6.79	7.16
CCDC113	1.33	1.28	0.99	0.79	1.14	0.56
CCDC115	13.11	13.89	12.69	14.84	11.58	20.9
CCDC117	24.35	20.4	19.92	18.71	23.83	19.62
CCDC12	19.48	22.01	23.45	15.98	14.89	15.1
CCDC121	2.15	1.84	1.51	2.16	1.95	2.73
CCDC124	11.26	12.34	25.08	8.65	10.56	4.34
CCDC126	2.8	2.59	1.68	3.04	2.75	5.78
CCDC127	8.66	9.03	9.29	6.83	8.61	9.43
CCDC130	6.45	7.92	12.94	10.05	7.55	8.34
CCDC132	8.21	7.96	6.45	8.82	7.82	11.47
CCDC134	10	11.33	9.03	9.33	9.76	9.83
CCDC137	15.18	17.16	22.12	13	14.15	8.13
CCDC138	13.69	13.15	10.84	13.03	12.68	8.05
CCDC14	30.84	25.73	31.21	46.84	35.21	19.96
CCDC142	2.45	2.48	2.98	2.91	2.83	1.84
CCDC146	0.33	0.25	0.4	0.29	0.38	1.29
CCDC15	1.04	1.29	0.67	1.64	0.93	2
CCDC150	2.68	2.91	3.28	3.03	2.88	1.18
CCDC159	2.27	2.58	1.7	4.48	2.21	3.69
CCDC163P	0.89	1.27	0.95	1.11	0.76	1.34
CCDC167	38.95	44.14	39.34	29.39	34.45	14.57
CCDC169	4.07	3.6	2.92	4.04	3.71	3.06
CCDC171	3.05	2.75	2.14	2.92	2.79	2.74
CCDC174	11.16	11.34	10.7	12.2	11.02	16.09
CCDC176	2.06	2.23	1.51	2.27	2	2.03
CCDC18	13.54	11.38	10.41	14.14	12.12	14
CCDC180	0.89	0.84	0.68	0.95	1.01	1.91
CCDC186	3.35	3.13	2.72	5.17	3.85	9.56
CCDC22	6.2	9.59	8.7	8.28	4.87	8.42
CCDC23	12.41	14.3	12.43	14.16	13.42	14.15
CCDC24	0.74	1.04	0.82	1.08	0.57	0.88
CCDC25	18.55	18.39	13.77	15.19	15.94	13.52
CCDC28A	8.89	10.23	7.32	11.35	9.91	21.28
CCDC28B	11.43	13.32	14.63	6.58	8.39	4.07
CCDC34	9.39	9	7.22	5.15	7.33	2.42
CCDC43	28.27	24.74	26.66	25.37	30.28	24.39
CCDC47	62.86	50.94	53.75	42.01	63.4	29.32
CCDC50	4.91	4.13	4.02	4.03	4.37	1.54
CCDC51	16.39	17.69	14.19	11.75	13.77	11.15
CCDC53	18.15	22.38	17.08	25.18	17.59	24.79
CCDC57	5.37	6.32	8.21	6.05	5.76	3.19
CCDC58	74.84	67.39	64.77	57.94	72.63	34.33
CCDC59	38.72	36.37	34.51	32.53	38.65	39.57
CCDC6	15.75	13.28	14.73	14.38	18.39	15.57
CCDC61	2.53	3.84	3.76	2.73	1.97	1.43
CCDC62	2.19	2.84	1.51	3.58	2.38	5.36
CCDC66	19.58	18.55	17.61	24.44	19.78	24.62
CCDC69	7.09	5.36	7.01	4.78	7.25	8.35
CCDC7	7.78	7.12	6.2	11.41	8.98	29.55
CCDC71	7.14	8.67	7.8	6.68	6.08	6.59
CCDC71L	2.54	2.14	2.06	1.84	2.05	1.76
CCDC77	18.66	16.67	15.51	13.31	17.3	11.49
CCDC82	3.72	2.93	2.94	3.89	3.81	4.45
CCDC84	3.21	2.73	3.98	4.23	3.89	3.64
CCDC85B	2.08	3.23	9.55	2.08	1.79	0.98
CCDC85C	9.19	9.65	10.64	5.88	7.96	3.25
CCDC86	9.84	8.54	14.28	5.42	11.22	3.01
CCDC88A	11.71	13.05	11.12	21.05	13.79	17.69
CCDC88B	1.46	2.79	3.58	5.64	1.99	5.99
CCDC88C	9.2	10.2	15.41	12.74	10.71	13.47
CCDC9	1.51	1.55	2.06	2.03	1.74	2.21
CCDC90B	11.94	11.87	9.86	11.26	11.66	13.19
CCDC91	15	13.64	11.13	13.24	14.11	19.83
CCDC93	14.88	13.27	13.8	15.7	15.67	19.38
CCDC94	7.97	9.48	11.77	7.09	7.35	7.47
CCDC97	3.5	3.77	4.56	4.62	3.34	5.57
CCL28	1.85	1.72	1.62	1.69	1.46	2.24
CCL3L1	0.2	0.29	0.2	0.2	0.25	1.25
CCL4L1	0.3	0.22	0.2	0.21	0.2	2.05
CCM2	20.8	19.55	26.54	14.98	18.44	17.16
CCNA1	0.66	0.64	0.44	1.35	0.58	1.15
CCNA2	57.15	48.04	52.45	37.03	52.46	17.88
CCNB1	107.96	98.99	100.38	72.98	97.63	30.88
CCNB1IP1	54.81	57.24	46.63	64.35	55.69	92.01
CCNB2	85.18	80.1	80.16	60.19	74.96	29.83
CCNC	53.78	48.29	44.7	48.29	54.27	40.74
CCND2	52.46	40.7	49.89	36.96	49.37	20.22
CCND3	3.86	3.52	3.35	3.35	3.06	9.68
CCNDBP1	7.45	7.93	5.67	7.95	6.85	14.93
CCNE1	15.89	13.83	18.19	11.01	16.02	4.5
CCNE2	16.83	11.61	13.11	7.51	15.01	3.14
CCNF	12.26	12.64	16.23	8.03	11.01	3.78
CCNG1	121.33	117.5	98	144.88	123.82	128.69
CCNG2	3.31	3.08	2.2	3.51	3.6	6.29
CCNH	54.47	53.2	47.39	54.37	50.66	49.11
CCNI	96.36	94.03	89.91	133.71	104.53	202.99
CCNJ	10.12	9.53	9.65	11.11	11.51	10.47
CCNK	6.18	4.94	4.59	4.53	5.52	5.32
CCNL1	21.03	20.28	25.73	37.16	26.12	33.05
CCNL2	42.81	45.42	62.27	90	58.74	51.11
CCNO	1.74	1.74	2.71	1.86	1.92	0.89
CCNT1	22.2	18.54	20.04	20.51	23.82	19.07
CCNT2	9.62	8.54	8.68	9.6	11.43	11.12
CCNY	43.87	42.97	40.28	42.3	42.17	54.53
CCNYL1	1.16	1.06	0.92	0.76	1	1.33
CCP110	7.89	6.04	6.62	6.24	7.38	4.71
CCPG1	6.58	7.44	5.55	9.87	10.5	36.54
CCR1	0.43	0.42	0.38	0.42	0.51	1.63
CCR2	1.21	0.74	0.56	0.45	1.53	5.54
CCRN4L	18.1	18.65	20.24	26.41	22.36	29.03
CCS	4.98	7.04	8.56	7.37	5.56	6.79
CCSAP	22.62	17.91	19.35	20.07	27.37	35.59
CCSER2	6.63	5.15	5.44	6.33	6.87	12.94
CCT2	374.6	320.51	294.25	262.72	336.56	206.12
CCT3	416.27	360.04	339.43	284.96	369.95	232.95
CCT4	250.79	222.56	215.9	191.79	227.21	160.49
CCT5	241.52	214.09	203.9	187.05	216.78	151.13
CCT6A	259.01	217.69	228.15	215.9	253.1	182.24
CCT6B	1.87	2.38	1.28	3.29	1.69	3.94
CCT6P1	6.89	6.73	6.82	10.55	7.95	7.66
CCT6P3	2.02	2.31	2.07	2.87	2.71	6.87
CCT7	348.09	328.57	303.96	268.23	308.58	227.21
CCT8	312.82	271.71	276.17	254.73	297	245.64
CCZ1	15.09	14.89	10.44	12.48	11.82	13.67
CCZ1B	16.07	15.49	12.31	14.56	13.89	16.53
CD101	0.75	0.6	0.47	0.25	1.25	7.05
CD109	3.48	2.56	2.52	1.69	2.91	0.98
CD151	10.89	12.03	15.18	8	10.41	7.17
CD164	46.43	40.28	41.93	49.54	53.6	74.13
CD180	4.02	2.29	2.66	1.71	3.61	3.29
CD200	11.77	7.1	9.43	5.44	11.6	4.86
CD24	12.02	38.62	9.02	109.96	20.19	409.23
CD244	6.26	9.71	4.86	7.82	4.71	5.16
CD247	3.16	2.94	2.62	1.16	2.24	0.99
CD2AP	12.28	11.44	10.1	10.46	12.53	10.3
CD2BP2	9.28	9.94	9.44	9.68	8.67	9.24
CD300A	1.21	1.86	1.36	0.54	1.11	3.78
CD300LF	3.93	5.51	3.17	4.81	6.1	56.23
CD302	14.83	11.96	11.52	20.77	19.1	40.73
CD320	60.06	83.54	106.85	72.05	61.38	26.5
CD33	32.45	51.29	30.47	69.85	31.65	78.75
CD34	47.37	32.64	48.44	13.24	45.73	3.9
CD37	43.75	48	50.5	56.59	43.66	64.6
CD38	1.83	1.78	2.08	1.62	1.85	2.55
CD3D	3.56	2.09	2.37	1.34	2.09	0.2
CD3EAP	10.7	9.85	10.02	5.65	7.96	3.09
CD4	20.13	20.8	17.68	28.13	19.81	24.27
CD44	31.67	26.11	25.11	28.37	36.43	72.36
CD46	55.31	47.71	48.65	63.27	60.16	93.63
CD47	14.87	19.48	12.4	26.49	15.91	26.23
CD48	3.51	3.32	2.31	1.44	2.52	1.32
CD52	3.58	3.2	1.58	2.28	1.32	0.73
CD53	45.01	23.1	43.12	11.57	45.01	25.13
CD55	18.95	19.68	14.69	22.04	19.12	40.14
CD58	20.27	17.8	17.88	20.73	24.36	45.1
CD59	3.53	4.84	2.44	4.45	2.68	3.03
CD63	251.56	305.7	215.47	417.9	260.23	579
CD68	10.09	12.48	6.88	16.04	12.5	80.1
CD69	39.13	30.59	29.28	19.72	27.08	6.8
CD74	23.76	32.54	23.84	28.48	21.26	17.06
CD79B	11.63	12.15	16.83	4.21	9.2	0.59
CD81	101.55	117.92	152.37	146.88	121.99	95.03
CD82	2.65	14.61	2.68	26.99	4.87	50.66
CD83	14.86	15.07	11.3	13.5	13.84	16.85
CD84	0.3	0.3	0.24	0.45	0.32	1.37
CD8A	2.9	2.32	1.94	1.6	2.64	0.7
CD93	11.15	10.26	9.84	8.36	8.47	6.18
CD96	24.2	22.15	19.32	14.89	20.44	3.12
CD99L2	24.06	27.36	23.37	24.42	23.79	24.86
CDA	0.2	0.2	0.2	0.22	0.27	1.88
CDADC1	5.83	4.98	4.66	4.36	5.65	5.89
CDAN1	4.6	4.56	5.69	4.61	4.58	3.67
CDC123	156.96	143.5	142.24	125.48	153.53	120.28
CDC14A	8.38	8.94	7.37	11.04	9.03	13.63
CDC16	18.16	17.26	14.37	20.36	17.42	20.97
CDC20	73.79	76.64	79.78	57.55	66.23	23.99
CDC23	40.86	38.28	34.2	32.43	37.5	29.41
CDC25A	28.72	23.77	28.24	18.35	28.07	8.92
CDC25B	11.4	12.64	16.24	11.13	12.01	7.06
CDC25C	8.78	9.13	6.85	5.1	7.03	2.78
CDC26	15.81	14.02	11.46	11.12	12.86	15.58
CDC27	30.41	24.34	25.36	25.07	29.81	20.99
CDC34	26.97	29.46	36.17	22.68	24.77	20.4
CDC37	49.87	62.02	79.65	67.76	54.81	42.66
CDC37L1	3.21	2.74	2.63	2.72	3.01	3.93
CDC40	17.24	17.64	13.66	17.93	16.9	25.86
CDC42	214.09	207.41	187.05	216.78	214.67	292.94
CDC42EP3	0.95	0.81	0.85	0.68	1.37	2.36
CDC42EP4	3.87	3.47	4.1	2.68	3.07	3.57
CDC42SE1	32.04	29.11	30.19	39.86	36.54	59.47
CDC42SE2	42.07	39.29	35.29	45.7	45.64	51.7
CDC45	40.21	38.1	37.69	24.02	35.01	9
CDC5L	26.49	23.28	21.04	21.57	24.64	24.82
CDC6	40.19	32.04	36.37	23.52	35.29	8.92
CDC7	17.76	14.53	14.71	14.22	15.88	7.41
CDC73	7.62	5.76	6.18	5.18	7.77	6.34
CDCA2	22.43	17.84	19.39	12.84	17.99	6.07
CDCA3	9.47	10.46	10.55	7.54	8.97	3.36
CDCA4	17.25	17.73	20.19	11.35	13.33	7.63
CDCA5	29.45	30.06	28.79	21.8	26.02	10.17
CDCA7	65.19	55.66	59.98	54.84	65.46	20.68
CDCA7L	75.56	86.28	66.09	101.96	74.37	108.18
CDCA8	21.14	19.94	21.86	13.7	19.6	6.96
CDH24	3.79	8.18	5.91	5.47	3.58	3.07
CDH26	5.69	3.99	4.19	2.83	5.11	2.53
CDIPT	7.31	8.19	8.66	7.42	6.32	9.91
CDK1	136.75	112.8	121.44	90.72	134.11	41.15
CDK10	12.3	13.3	20.14	13.59	13.07	6.99
CDK11A	2.67	2.36	3.78	3.05	3.34	3.44
CDK11B	4.26	3.74	5.83	3.61	4.91	3.86
CDK12	16.19	14.46	17.15	16.21	17.87	13.09
CDK13	12.58	12.55	11.85	15.56	14.53	21.37
CDK14	5.59	6.21	3.98	6.24	4.9	6.13
CDK16	15.63	16.35	18.82	17.13	16.54	14.82
CDK17	8.96	7.58	7.66	7.78	9.06	8.84
CDK19	5.54	5.11	4.32	6.06	5.64	9.97
CDK2	25.62	25.98	25.78	25.65	24.88	16.03
CDK2AP1	72.24	66.89	65.66	67.39	72.36	52.61
CDK2AP2	16.73	18.62	21.28	17.51	15.95	10.91
CDK3	5.17	5.25	5.9	7.28	5.95	3.76
CDK4	121.99	111.06	113.09	80.3	109.8	51.07
CDK5	10.93	13.87	10.9	10.96	9.44	9.31
CDK5RAP1	22.54	22.32	21.69	20.38	21.04	17.96
CDK5RAP2	15.15	14.85	14.55	15.02	14.74	15.19
CDK5RAP3	63.58	60.65	90.57	140.51	85.63	95.16
CDK6	84.45	60.53	97.11	94.52	114.45	73.26
CDK8	9.54	9.4	8.01	7.33	8.14	7.83
CDK9	6.16	8.55	7.15	12.36	6.26	10.52
CDKAL1	20.18	18.63	17	17.16	18.61	14.33
CDKL1	2.31	2.28	1.65	1.59	1.95	1.72
CDKL3	0.85	0.74	0.62	0.8	0.95	2.02
CDKN1A	1.46	0.39	1.31	0.42	0.83	0.43
CDKN1B	46.07	47.08	49.38	46.86	45.57	33.85
CDKN2A	1.68	1.84	1.43	0.84	1.15	1.13
CDKN2AIP	23.66	22.95	19.64	24.8	24.46	35.89
CDKN2AIPNL	31.44	30.74	29.79	27.1	33.64	20.05
CDKN2C	56.45	63.18	48.55	61.18	52.31	35.15
CDKN2D	1.87	1.58	1.44	2.37	1.87	8.77
CDKN3	50.03	50.75	48.89	35.96	49.87	15.85
CDO1	3.66	3.53	2.58	2.69	2.55	2.17
CDPF1	3.74	5.17	4.96	4.69	3.94	3.74
CDR2	7.09	6.65	5.71	5.12	5.73	5.8
CDR2L	1.21	1.16	1.7	1.04	1.31	2.2
CDS2	8.49	8.25	7.54	8.92	8.64	11.59
CDT1	8.99	11.79	22.25	9.48	9.8	3.82
CDV3	123.32	112.9	116.34	149.21	141.31	202.27
CDYL	18.17	18.7	16.9	17.3	17.59	23.5
CDYL2	3.35	4	3.62	3.43	3.27	5.53
CEACAM1	0.2	0.2	0.2	0.2	0.28	3.02
CEACAM6	1.38	25.11	0.73	49.76	1.65	79.46
CEACAM8	0.2	0.2	0.24	0.2	0.22	1.48
CEBPA	3.45	5.98	3.77	5.19	3.25	8.83
CEBPB	2.94	3.52	3.07	3.95	3.11	9.87
CEBPD	5.21	6.48	8.66	14.3	9.92	31.19
CEBPE	13.61	74.54	28.94	58.64	12.73	42.17
CEBPG	17.75	16.78	14.96	17.94	18.05	22.29
CEBPZ	66.18	55.58	53.07	49.88	61.2	51.29
CEBPZOS	10.46	9.57	8.79	9.62	11.25	13.03
CECR1	12.5	9.91	12	9.56	11.62	5.41
CECR5	24.53	28.93	27.18	18.47	21.67	22.64
CECR7	1.13	0.94	1.21	1.18	1.21	1
CELF1	19.54	16.33	23.29	21.86	24	16.96
CELF2	21.73	19.27	26.01	26.31	27.9	31.52
CELSR1	1.97	1.96	3.2	1.91	2.36	2.41
CELSR3	3.26	2.83	4.88	2.11	2.8	0.93
CENPA	18.07	15.28	14.88	10.78	16.41	5.49
CENPB	17.15	20.31	27.71	14.64	15.94	11.63
CENPBD1	3.1	2.93	2.22	2.96	2.96	4.47
CENPBD1P1	7.37	7.38	8.39	5.85	6.04	4.91
CENPC	22.63	23.43	21.19	32.41	25.67	28.2
CENPE	23.4	17.46	16.71	12.76	18.16	5.19
CENPF	43.12	36.43	39.7	37.43	41.24	14.8
CENPH	31.49	27.55	24.35	21.93	28.33	16.34
CENPI	9.78	8.51	8.68	7.08	8.84	3.96
CENPJ	7.4	6.81	5.86	5.77	6.32	3.63
CENPK	16.97	14.63	13.67	11.16	16.54	6.07
CENPL	11.86	10.35	10.69	9.41	11.77	6.53
CENPM	18.42	23.43	33.99	14.68	16.75	4.97
CENPN	30.4	27.67	29.92	21.77	28.01	11.74
CENPO	11.64	10.91	13.11	9.21	11.47	4.41
CENPP	4.59	4.66	3.7	3.86	4.34	3.35
CENPQ	12.8	12.54	10.23	8.67	11.46	9.21
CENPT	7.98	9.21	12.48	11.39	9.13	6.21
CENPU	32.79	28	28.95	24.85	31.95	12.53
CENPV	24.77	23.81	26.87	14.89	23.42	5.32
CENPW	33.95	32.62	26.95	21.14	27.16	13.14
CEP104	2.61	2.26	2.46	2.42	2.81	3.42
CEP120	11.03	10.41	8.97	11.52	11.35	18.19
CEP128	5.03	4.39	4.28	4.74	4.95	5.85
CEP131	3.77	4.48	10.54	4.59	4.2	2.08
CEP135	11.98	12	11.1	13.99	12.47	15.15
CEP152	15.12	14.24	13.1	12.86	13.82	9.23
CEP162	4.3	3.69	3.02	3.56	3.54	4.78
CEP164	4.25	4.66	4.68	5.77	4.59	6.28
CEP170P1	1.81	1.26	1.01	0.8	1.16	1
CEP19	1.47	2.35	1.11	2.08	1.48	3.54
CEP192	24.96	24.61	19.94	26.1	23.07	34.93
CEP250	6.85	6.3	9.07	6.98	7.87	4.93
CEP290	6.94	5.64	5.39	6.5	6.43	5.18
CEP295	13.12	11.54	13.33	13.28	14.97	12.91
CEP350	15	13.69	14.41	18.27	17.14	25.54
CEP41	5.04	4.14	3.95	2.97	4.54	1.93
CEP44	7.39	7.31	6.09	8.78	7.17	9.41
CEP55	12.59	12.04	9.95	8.73	10.73	5.41
CEP57	44.96	44.49	37.42	50.29	44.7	52.24
CEP57L1	10.29	10.21	8.78	8.75	10.23	6.87
CEP63	12.89	12.44	10.27	14.62	11.88	16.33
CEP68	2.65	2.82	2.4	2.29	2.45	2.69
CEP70	15.21	13.96	13.05	11.46	14.49	11.44
CEP72	5.41	5.81	6.96	4.31	5.15	4.19
CEP76	11.72	10.7	10.73	9.76	10.77	9.1
CEP78	19.06	15.21	16.05	12.01	15.85	6.94
CEP83	16.73	15.77	13.31	16.32	15	8.1
CEP85	27.82	27.75	27.07	29.69	27.89	29.02
CEP85L	5.3	4	4.21	4.22	4.74	5.02
CEP89	5.38	4.73	4.23	4.06	4.71	4.8
CEP95	30.67	31.54	31.16	41	36.22	41.33
CEP97	4.38	3.59	4.13	3.81	4.88	2.54
CEPT1	27.18	26.81	21.39	25.73	27.43	34.49
CERCAM	16.35	22.08	21.04	23.31	15.19	12.85
CERK	20.99	22.02	20.27	23.58	21.25	37.33
CERS1	4.88	4.61	7.88	4.08	5.02	3.48
CERS2	105.57	100.48	108.65	111.06	111.9	131.09
CERS4	6.93	7.35	6.96	4.49	5.26	5.69
CERS5	6.11	5.39	4.81	5.67	6.01	7.98
CERS6	38.29	30.02	34.25	37.72	43.7	41.18
CES2	7.78	8.89	8.44	9.33	7.48	8.58
CES3	4.22	5.02	4.22	6.05	3.86	3.59
CETN2	34.2	45.22	30.16	46.57	30.53	24.63
CETN3	23.28	20.57	16.98	16.33	18.58	14.69
CFAP20	47.16	45.38	45.05	35.18	39.25	30.26
CFAP36	20.35	23.67	16.3	23.57	19.03	23.43
CFAP44	3.22	2.89	2.64	5.3	3.37	4.66
CFAP47	2.19	1.84	1.78	2.6	2.3	2.79
CFAP97	34.94	29	30.03	32.14	37.18	32.02
CFDP1	49.34	47.67	41.05	41.27	39.72	49.37
CFL1	508.36	439.73	474.86	465.6	496.76	430.16
CFL2	3.49	2.65	2.58	2.57	3.07	2.99
CFLAR	12.15	16.37	12.48	31.69	15.39	76.84
CFP	6.9	9.38	10.02	6.74	4.79	7.11
CGGBP1	30.86	25.49	28.01	39.8	37.13	42.88
CGREF1	24.68	28.71	26.4	23.29	21.92	10.68
CGRRF1	5.8	5.06	4.52	4.35	5.21	7.25
CHAC1	1.61	1.76	1.5	1.22	1.5	1.15
CHAC2	13.56	11.99	11.51	7.85	13.58	4.32
CHAF1A	21.57	19.91	27.35	17.04	21.9	8.79
CHAF1B	17.84	15.04	15.48	9.08	16.96	5.31
CHAMP1	6.33	4.68	6.56	5.82	7.57	6.54
CHCHD1	77.93	84.8	76.84	70.28	74.75	74.25
CHCHD10	33.53	28.78	31.44	23.98	27.74	23.14
CHCHD2	421.07	421.07	454.31	348.09	372.43	255.63
CHCHD3	85.34	82.62	82.62	72.44	83.66	63
CHCHD4	21.69	19.86	19.34	13.39	19.85	11.5
CHCHD5	8.33	8.29	11.91	9.23	5.9	4.75
CHCHD6	14.32	17.31	17.2	10.41	12.75	4.32
CHCHD7	20.26	21.25	16.92	23.81	17.33	26.4
CHD1	34.37	27.73	29.31	33.26	35.07	32.94
CHD1L	64.06	64.38	58.52	67.18	62.49	41.5
CHD2	14.14	13.93	15.29	26.68	18.78	38.74
CHD3	10.06	11.52	12.03	15.83	11.11	11.13
CHD4	78.19	66.97	81.95	79.78	84.31	78.56
CHD6	6.84	6.37	6.3	7.89	7.37	10.14
CHD7	8.41	7.52	9.43	10.64	9.5	10.53
CHD8	20.66	18.05	21.1	22.22	23.77	27.06
CHD9	13.7	12.17	11.44	17.26	15.12	20.54
CHEK1	27.51	26.37	22.17	19.32	24.44	10.51
CHEK2	29.88	35.34	27.13	29.97	28.23	24.36
CHERP	2.51	2.81	7.45	3.81	4.54	2.77
CHI3L1	0.29	0.34	0.2	0.33	0.23	1.77
CHIC2	21.07	25.39	20.44	31.34	22.25	55.62
CHID1	24.34	26.63	30.02	21.92	22.31	10
CHKA	16.09	17.82	13.47	18.76	15.08	27.98
CHKB	9.02	8.37	12.58	15.08	11.34	11.59
CHM	7.7	6.86	5.86	5.97	6.98	8.18
CHML	15.15	11.76	12.8	13.35	17.71	8.75
CHMP1A	16.27	19.78	20.67	15.55	14.35	16.08
CHMP1B	16.66	17.35	14.85	22.74	16.66	31.72
CHMP2A	31.8	35.01	30.23	32.59	27.88	32.34
CHMP2B	16.82	16.21	12.67	13.63	15.92	18.94
CHMP3	19.29	20.94	15.4	21.88	18.59	31.45
CHMP4A	17.54	17.55	14.33	17.37	16.31	27.36
CHMP4B	11.87	12.84	9.29	8.19	10.24	12.33
CHMP5	27.71	27.69	22.02	24.31	24.43	34.87
CHMP6	5.13	7.26	9.12	5.58	5.05	4.07
CHMP7	16.61	15.44	15.18	12.7	15.07	13.82
CHORDC1	27.67	21.44	23.4	19.36	26.21	16.97
CHP1	17.42	18.87	15.31	23.05	19.07	34.81
CHPF2	9.35	10.75	15.1	12.55	9.1	10.5
CHPT1	70.28	61.54	58.38	55.96	72.24	36.08
CHRAC1	21.42	21.57	18.79	21.85	22.36	22.65
CHRDL1	3.1	2.07	2.07	0.69	1.98	0.29
CHRNA5	2.2	1.64	1.72	0.86	1.92	0.43
CHRNB1	1.19	1.55	0.81	1.6	1.06	1.93
CHST10	17.47	17.32	17.98	13.54	16.6	10.67
CHST11	20.4	21.95	19.5	28.21	23.36	46.95
CHST12	1.33	2.11	1.75	2.49	1.54	2.49
CHST14	1.98	2.24	2.03	1.88	1.98	2.06
CHST4	2.11	1.93	1.51	1.45	1.98	1.21
CHST7	2.58	2.67	2.84	1.75	1.96	2.64
CHSY1	37.16	35.09	35.05	45.66	43.64	70.97
CHSY3	1.94	1.45	1.28	0.81	1.36	0.5
CHTF18	2.65	3.22	10.32	2.58	2.17	0.73
CHTF8	30.84	32	31.09	31.67	29.35	36.63
CHTOP	24.12	23.67	24.99	23.46	23.01	23.18
CHUK	18.56	15	15.82	15.49	18.74	18.57
CHURC1	20	20.76	16.66	26.81	22.66	48.61
CIAO1	30.82	30.91	29.15	33.2	32.79	34
CIAPIN1	50.1	52.02	41.75	41.12	43.02	33.12
CIART	3.55	4.46	3.41	2.46	3.46	1.59
CIB1	25.94	34.06	35.69	30.88	26.15	23.63
CIB3	0.2	1.82	0.31	1.4	0.2	1.59
CIC	2.11	2	6.49	3.28	3.18	2.57
CIDEB	9.1	10.47	8.61	9.61	8.97	10.09
CIDECP	3.46	4.23	3.61	4.54	4.02	7.61
CINP	23.18	25.01	24.47	18.96	21.56	18.05
CIPC	9.82	9.66	8.79	8.61	9.65	8.64
CIR1	12.01	10.54	8.65	9.08	10.98	15.81
CIRBP	73.48	75.9	93.25	112.32	91.47	108.95
CISD1	27.78	25.24	22.05	16.51	24.42	12.03
CISD2	9.53	7.69	7.42	4.83	8.3	3.99
CISH	2.61	2.86	3.25	2.63	3	4.26
CIT	6.66	5.74	7.2	5.51	6.82	2.26
CITED2	48.49	61.2	71.11	132.56	70.91	253.99
CITED4	2.57	3.83	3.1	4.96	2.71	8.38
CIZ1	15.06	15.94	22.88	20.12	19.05	22.47
CKAP2	32.39	29.63	29.25	29.77	31.41	23.83
CKAP2L	6.45	4.49	5.06	3.96	6.22	2.21
CKAP5	58.31	51.37	53.43	47.32	54.89	32.48
CKB	27.77	21.33	65.46	13.27	29.5	4.32
CKLF	77.07	80.53	81.23	71.72	79.46	63.07
CKS1B	109.8	105.3	103.13	75.9	94.67	51.91
CKS2	288.64	247.08	274.26	227.46	286	150.89
CLASP1	12.34	10.04	12.6	13.88	13.23	14.04
CLASP2	15.18	13.85	12.76	12.46	14.76	12.94
CLASRP	11.76	12.73	19.94	17.42	15.84	9.93
CLC	0.38	1.53	0.29	1.43	0.28	2.47
CLCC1	13.21	12.74	11.46	12.5	13.14	11.53
CLCF1	1.37	1.1	1.21	1.15	1.17	1.08
CLCN2	2.49	2.13	2.92	1.42	2.15	1
CLCN3	5.96	5.3	4.65	5.48	6.16	8.97
CLCN5	2.23	2.78	1.63	1.76	2.81	2.11
CLCN6	2.11	2.15	2.56	3.69	3.05	5.27
CLCN7	11.94	15.85	26.43	17.5	13.39	15.24
CLDN12	4.24	3.73	3.01	5.16	3.67	6.11
CLDN15	3.85	3.78	6.48	5.55	4.67	3.03
CLDND1	18.46	15.26	16.36	15.24	18.68	16.49
CLEC11A	160.27	182.43	262.72	206.12	151.13	139.52
CLEC12A	7.21	12.48	6.45	54.31	17.93	220.05
CLEC12B	0.31	0.38	0.25	0.43	0.46	2.08
CLEC16A	3.36	3.56	3.42	4.07	3.21	5.1
CLEC2B	3.82	3.46	1.99	2.28	3.64	5.6
CLEC2D	0.53	0.45	0.54	0.62	0.52	1.54
CLEC4D	0.96	0.76	0.57	1.02	1.54	2.79
CLEC4E	1.26	0.82	0.68	0.61	1.53	2.81
CLEC5A	50.52	44.96	45.16	68.14	67.39	79.33
CLEC9A	0.29	0.31	0.34	0.34	0.34	2.1
CLECL1	32.72	33.31	24.99	35.14	27.26	27.13
CLGN	28.02	28.34	21.88	25.85	25.31	14.86
CLIC2	0.45	0.45	0.4	0.32	0.49	1.61
CLIC4	32.24	24.97	26.18	26.65	33.31	30.23
CLINT1	46.61	45.29	43.75	51.73	49.72	58.54
CLIP1	10.74	9.81	9.37	10.36	10.72	18.21
CLIP2	0.37	0.59	0.46	0.82	0.41	5.27
CLK1	35.83	38.29	37.43	58.95	53.66	155.73
CLK3	13.43	16.04	18.87	17.82	15.81	24.59
CLK4	8.3	8.78	8.43	12.43	10.69	21.74
CLN3	3.01	3.63	3.14	3.77	3.19	7.79
CLN5	6.31	5.99	4.74	6.29	6.06	13.21
CLN6	20.67	22.19	28.48	18.01	21.63	8.94
CLNS1A	213.32	206.52	182.24	200.17	202.99	165.69
CLOCK	7.07	6.87	5.94	7.57	7.36	7.03
CLP1	16.3	17.41	14.65	13.74	14.72	16.86
CLPB	17.81	22.27	19.19	23.42	17.22	20
CLPP	19.73	20.88	34.06	16.2	17.66	9.24
CLPTM1	15.88	15.75	25.13	15.58	19.29	14.72
CLPTM1L	9.62	12.71	12.76	9.1	9.69	8.6
CLPX	32.23	30.28	28.72	28.78	31.71	34.98
CLSPN	11.09	8.57	9.19	6.48	8.86	3.34
CLSTN1	16.67	16.08	19.85	13.75	16.11	8.29
CLSTN3	2.29	3.06	2.88	3.37	2.34	2.77
CLTA	102.88	100.05	101.35	100.76	105.3	137.16
CLTB	13.4	22.04	20.26	16.38	11.26	14.55
CLTC	100.87	82.4	92.8	97.77	108.03	132.89
CLTCL1	3.81	4.55	3.43	4.67	3.53	3.84
CLUAP1	4.35	3.94	3.11	2.82	4.02	2.47
CLUH	7.52	8.34	16.62	7.59	8.18	3.67
CLUHP3	3.96	4.31	6.23	7.66	4.97	3.57
CLYBL	1.29	1.42	1.03	1.25	0.98	2.16
CMAS	13.73	11.54	11.14	10.28	12.78	11.25
CMBL	4.51	3.87	3.32	3.5	4.17	3.33
CMC1	38.18	34.48	39.88	30.19	41.29	31.22
CMC2	46.13	36.88	45.5	33.38	47.71	22.99
CMC4	6.66	6.97	4.79	7.96	4.2	8.26
CMIP	4.71	4.32	8.48	6.57	7.98	7.35
CMPK1	67.44	58.89	56.89	70.63	73.06	93.58
CMPK2	1.93	1.09	1.48	0.88	1.83	0.75
CMSS1	76.47	65.52	65.09	52.12	69.82	24.82
CMTM1	1.05	1.29	1.86	0.91	1.12	1.28
CMTM3	35.17	27.81	38.6	26.89	35.76	29.4
CMTM4	2.69	2.28	2.81	3.46	2.7	3.11
CMTM6	56.32	54.31	47.56	65.14	60.95	94.77
CMTM7	34.52	32.03	34.57	29.73	32.57	37.22
CMTM8	5.43	5.88	4.86	4.86	6.05	5.55
CMTR1	15.58	16.63	15.95	17.67	14.8	16
CMTR2	13.19	12.82	10.17	12.16	12.57	14.97
CNBP	121.61	107.33	107.83	107.96	126.35	169.49
CNDP2	10.43	8.98	9.52	8.2	11.37	9.1
CNEP1R1	6.84	6.64	6.31	7.5	7.86	9.38
CNIH1	32.21	32.25	28.31	35.35	37.97	35.35
CNIH4	42.69	58.84	40.26	76.98	44.39	83.84
CNKSR2	4.02	3.08	3.08	2.53	3.22	1.12
CNKSR3	8.59	7.06	8.02	4.95	7.7	3.21
CNN2	22.16	26.19	30.67	34.81	23.21	50.52
CNNM2	1.45	1.66	1.76	1.94	1.68	3.23
CNNM3	5.66	5.24	5.12	4.67	5.1	4.94
CNNM4	4.4	3.94	4.29	3.48	3.99	5.44
CNOT1	58.84	52.75	54.92	59.53	59.92	50.06
CNOT10	30.17	29.02	25.09	28.33	27.1	27.59
CNOT11	27.97	26.65	24.97	27.87	28.58	30.67
CNOT2	40.05	35.44	34.64	38.21	39.03	41.67
CNOT4	6.7	6.4	6.54	6.96	7.86	8.25
CNOT6	12.44	9.96	7.5	7.14	10.19	7.5
CNOT6L	7.12	6.18	6.46	8.36	9.14	14.2
CNOT7	81.95	68.77	72.81	77.77	83.95	74.9
CNOT8	43.73	40.32	36.68	45.54	46.17	53.46
CNP	15.62	15.48	17.13	10.63	14.01	10.42
CNPPD1	10.38	12.22	11.43	10.97	9.84	13.88
CNPY2	159.38	173.96	150.89	160.75	144.11	82.2
CNPY3	81	93.05	88.12	108.37	83.37	128.46
CNPY4	4.41	4.25	3.12	3.07	3.8	2.07
CNST	12.5	9.86	10.86	8.09	11.66	7.85
CNTF	0.55	0.58	0.7	1.22	1.07	0.36
CNTLN	4.35	3.74	3.33	3.85	4.25	4.55
CNTRL	32.11	33.07	28.82	49.63	34.51	55.36
CNTROB	8.05	8.67	9.79	10.49	8.4	8.45
COA1	51.11	51.32	45.73	40.95	51.11	26.46
COA3	38.19	44.03	37.95	32.92	33.3	27.82
COA4	79.86	79.13	87.65	63.74	78.1	38.42
COA5	16.98	19.81	15.42	20.95	16.35	23.05
COA6	35.27	28.84	38.66	31.22	38.7	32.35
COA7	26.54	22.18	24.8	19.7	25.43	17.62
COASY	18.74	20.13	26.19	21.93	21.52	15.76
COCH	126.78	115.83	116.16	101.64	126.78	41.68
COG1	9.39	9.91	10.4	12	10.18	10.79
COG2	23.84	22.46	21.09	21.71	21.26	22.72
COG3	10.83	11.35	9.33	13.82	10.75	15.3
COG4	17.68	20.34	16.32	22.3	15.26	19.44
COG5	16.52	16.86	12.87	18.65	16.74	19.89
COG6	5.85	5.59	4.04	4.71	4.61	5.82
COG7	3.81	4.36	3.82	4.08	3.35	3.87
COG8	14.11	15.16	14.97	13.2	13.78	11.48
COIL	33.01	28.79	28.8	27.43	31.39	28.35
COL23A1	6.91	11.3	9.51	11.29	9.34	15.45
COL24A1	3.11	1.98	2.16	1.54	2.43	1.24
COL4A3BP	7.11	5.45	5.97	7.1	7.31	13.39
COL4A5	11.56	11.22	9.45	16.23	9.48	6
COL9A2	2.59	3.47	3.18	4.54	1.83	3.21
COLGALT1	48.98	53.86	63.07	44.73	50.9	31.33
COLGALT2	0.38	0.49	0.35	0.58	0.33	1.31
COMMD1	37.72	44.39	40.08	40.46	38.19	27.25
COMMD10	18.19	18.02	16.73	16.76	18.63	17.64
COMMD2	14.98	13.64	11.74	11.7	14.13	12.64
COMMD3	65.09	67.58	62.44	64.6	61.07	67.44
COMMD4	41.91	43.53	46.6	46.72	45.47	39
COMMD5	15.37	19.62	16.94	15.65	14.25	25.31
COMMD6	34.93	36.27	29.11	46.2	35.85	75.07
COMMD7	22.41	28.36	20.41	26.91	23.9	36.68
COMMD8	37.25	47.42	34.08	58.41	44.93	85.18
COMMD9	13.46	16.66	13.83	16.67	14.39	17.79
COMT	31.95	41.75	55.39	35.41	32.49	24.1
COMTD1	2.62	2.4	3.57	1.95	1.66	0.86
COPA	41.44	41.48	38.8	43.69	41.97	41.21
COPB1	89.53	87.88	73.57	98.21	86.86	111.62
COPB2	82.2	81.8	67.18	87.88	79.13	84.45
COPE	77.77	120.08	157.31	107.21	72.44	56.18
COPG1	57.96	63.07	58.01	66.04	57.91	54.2
COPG2	12.43	12.3	9.23	11.64	11.76	10.88
COPRS	65.46	61.07	52.71	47.03	62.86	58.16
COPS2	32.95	27.18	26.17	24.64	29.65	19.4
COPS3	45.42	43.57	40.4	36.88	41.64	29.42
COPS4	47.17	50.68	41.56	44.96	44.68	45.19
COPS5	71.42	69.8	65.19	69.22	72.74	73.31
COPS6	27.8	26.83	23.14	19.41	25.51	16.9
COPS7A	24.1	25.51	25.98	24.75	22.82	20.75
COPS7B	8.17	7.64	8.18	5.8	7.98	6.02
COPS8	12.5	10.97	9.71	7.75	10.41	5.73
COPZ1	66.97	68.72	55.58	69.59	63.07	57.43
COQ10A	6.87	6.6	6.62	8.23	6.9	8.13
COQ10B	11.53	10.99	10.66	11.55	13.48	23.42
COQ2	27.13	22.93	21.76	19.66	23.06	14.41
COQ3	11.67	10.09	9.65	5.79	8.69	3.3
COQ4	10.19	12.07	12.44	10.62	9.31	7.74
COQ5	28.2	28.91	24.72	25.43	26.03	26.65
COQ6	10.36	11.62	8.85	8.76	9.3	9.26
COQ7	3.82	3.34	3.48	2.77	3.81	2.61
COQ9	33.81	36.9	32.2	32.95	30.79	26.95
CORIN	0.51	0.41	0.57	0.41	0.39	1.36
CORO1A	46.84	65.41	98.76	57.78	42.85	43.7
CORO1B	6.51	8.25	14	10.06	6.45	14.06
CORO1C	21.59	21.1	19.1	19.73	20.16	30.19
CORO2A	4.92	10.3	4.25	11.67	4.98	12.2
COTL1	75.34	89.72	92.49	93.83	83.73	102.12
COX10	4.98	4.26	4.27	3.35	4.63	3.9
COX11	27.02	27.51	36.22	24.74	26.66	20.2
COX14	51.16	52.69	48.11	46.78	45.29	45.95
COX15	7.79	7.39	6.69	6.62	7.84	7.15
COX16	24.56	25.1	20.6	17.92	23.08	14.59
COX17	102.12	101.96	100.2	92.9	101.55	102.64
COX18	7.68	8.06	6.1	7.15	8.02	8.07
COX19	5.23	4.55	6.56	6.6	6.06	7.02
COX20	19.28	19.13	17.42	18.74	21.33	17.55
COX4I1	401.91	426.15	345.53	421.07	404.12	496.76
COX5A	184.75	183.15	161.9	166.16	173.11	152.94
COX5B	229.15	276.17	300.99	207.41	207.41	214.67
COX6A1	252.45	297	308.58	228.15	249.88	217.69
COX6B1	473.03	500.38	343.3	531.15	430.16	454.31
COX6C	291.93	288.64	259.62	292.94	305.7	244.83
COX7A2	334.45	318.43	316.66	294.25	339.43	259.62
COX7A2L	109.24	115.16	93.63	134.4	112.9	229.15
COX7B	639.57	599.85	724.03	579	711.06	491.79
COX7C	1245.29	1100.14	944.71	1071.25	1136.41	835.97
COX8A	261.05	286	378.66	290.59	256.34	258.36
CPD	65.37	53.52	57.04	66.71	80.6	108.75
CPEB2	0.91	0.75	0.78	1.31	1.11	2.75
CPEB4	2.33	1.94	1.92	2.84	2.86	5.66
CPNE1	39.26	44.1	40.7	51.79	40.19	42.72
CPNE2	23.89	36.71	24.64	39.61	21.94	52.46
CPNE3	14.52	14.47	11.73	14.25	14.85	18.33
CPNE7	15.77	16.44	20.78	10.48	12.81	5.63
CPOX	17.05	15.39	15.66	13.58	17.36	11.86
CPPED1	2.58	2.82	2.21	3.1	2.52	6.39
CPSF1	27.87	35.06	58.71	43.53	32.37	19.5
CPSF2	39.54	36.06	33.36	36.97	38.98	41.09
CPSF3	71.04	75.64	60.73	82.75	70.05	69
CPSF3L	22.83	27.56	33.14	22.72	21.01	11.18
CPSF4	20.17	21.68	21.64	17.83	19.32	11.75
CPSF6	21.56	18.81	23.73	26.17	25.54	19.1
CPSF7	28.01	25.87	30.08	32.35	33.01	30.33
CPT1A	27.56	32.89	27.23	38.22	32.03	50.1
CPT1B	9.06	8.57	12.9	14.96	9.94	6.97
CPT2	12.29	13.09	10.23	12.77	11.14	14.42
CPTP	1.28	1.67	2.66	1.7	1.32	1.69
CPXM1	3.64	5.47	5.24	4.28	2.98	0.62
CRACR2A	7.78	6.59	8.32	7.37	7.13	4.7
CRADD	8.51	10.8	8.05	9.76	7.11	15.12
CRAMP1L	3.87	3.88	4.61	4	4.31	4.22
CRAT	5.72	6.61	7.42	7.02	5.76	6.68
CRBN	19.07	18.18	16.29	19.59	19.08	31.14
CRCP	18.71	19.52	16.7	18.91	19.83	23.45
CREB1	6.57	5.56	4.83	5.83	6.51	7.49
CREB3	7.21	9.16	7.17	6.47	5.96	6.53
CREB3L2	7.63	7.32	8.06	8.57	8.44	11.76
CREB3L4	14.18	15.65	11.49	13.95	11.86	13.37
CREBBP	1.52	1.23	2.03	1.85	2.09	2.82
CREBL2	4.68	4.35	3.97	4.95	5.21	8.06
CREBRF	2.43	2.63	2.23	5.34	3.89	16.83
CREBZF	8.23	7.03	13.88	15.72	12.82	7.15
CREG1	39.33	44.24	30.84	58.16	48.44	128.22
CRELD1	6.58	7.8	8.01	7.7	6.43	5.96
CRELD2	26.23	33.13	32.67	27.92	23.84	9.43
CREM	9.86	9.12	8.29	7.09	8.78	7.71
CRIP1	4.82	9.28	4.35	11.94	3.76	26.91
CRIPT	3.53	3.07	3.08	3.48	3.67	3.78
CRISPLD1	4.13	3.4	3.11	2.2	3.32	1.38
CRKL	35.71	34.76	38.98	39.41	42.49	49.72
CRLF3	15.95	14.94	13.73	14.5	17.37	26.05
CRLS1	20.62	17.72	14.62	16.18	18.27	15.45
CRNDE	28.56	27.63	22.3	35.47	32.24	29.78
CRNKL1	16.42	15.93	13.68	14.23	15.33	16.21
CROCC	1.08	1.13	2.66	0.92	0.95	0.82
CROCCP2	3.92	5.06	6.78	5.48	4.49	4.16
CROT	1.97	2.02	1.27	2.54	2.17	2.05
CRTAP	29.51	29.53	27.37	35.77	31.77	35.85
CRTC1	0.93	0.87	1.83	1.32	1.22	1.31
CRTC2	5.81	5.67	7.58	6.73	6.35	8.53
CRTC3	4.56	3.58	5.1	3.7	4.75	5.07
CRY1	9.59	10.27	9.02	9.92	8.9	12.02
CRY2	5.89	5.73	7.02	6.57	6.03	6.75
CRYBB2P1	6.47	6.72	6.51	6.32	6.38	4.85
CRYBG3	6.05	4.26	5.2	6.2	6.46	7.46
[truncated: 8,507 more rows]

## Sheet: day 2 DEG
geneName	siMM 2days	siRE 2days	siMM 4days	siRE 4days	siMM 10days	siRE 10days	d2_FC	d4_FC	d10_FC
CTSG	451.78	374.6	411.83	1245.29	3154.74	2090.22	1.46	3.07	2.34
SRGN	242.43	181.84	465.6	672.03	2334.33	8591.24	1.47	3.68	4.21
PRG2	2.32	1.31	1.66	148.81	205.62	11.55	6	7.29	2.8
RNASE2	52.71	41.48	75.02	133.71	363.44	655.1	1.34	3.13	3.13
S100A4	56.9	49.37	51.16	114.81	111.9	144.59	1.01	1.18	1.5
MS4A3	11.24	10.06	16.58	92.56	409.23	1078.51	3.04	5.35	6.02
IGFBP7	42.37	30.43	39.97	91.47	186.46	307.66	1.11	2.62	2.94
LAPTM5	18.44	16.8	39.82	79.06	201.62	631.94	2.1	3.59	3.99
CEBPE	13.61	28.94	12.73	74.54	58.64	42.17	2.45	1.02	1.73
BPI	2.86	2.72	6.74	44.93	259.01	411.83	3.97	6.57	5.93
TESC	18.59	25.88	17.06	42.37	40.98	54.47	1.19	0.66	1.67
HCST	7.56	9.04	14.51	41.98	147.34	543.52	2.47	4.03	5.23
MCU	19.57	14.25	20.61	39.92	78.97	123.5	1.03	2.47	2.58
PLAC8	15.45	15.02	16.43	39.48	85.34	123.32	1.35	2.51	2.91
CD24	12.02	9.02	20.19	38.62	109.96	409.23	1.68	3.61	4.34
SPI1	16.64	34.62	19.8	33.93	38.93	50.68	1.03	0.17	1.36
DPM3	14.19	48.85	15.77	32.84	32.86	15.29	1.21	-0.57	-0.04
SLC43A3	13.33	14.39	13.97	31.26	39.21	39.8	1.23	1.45	1.51
RASGRP2	9.59	12.26	11.21	30.93	51.64	46.33	1.69	2.07	2.05
CST7	4.8	3.81	5.23	28.72	70.91	179.07	2.58	4.22	5.1
ICAM3	12.6	13.43	8.24	26.73	32.8	39.29	1.09	1.29	2.25
CEACAM6	1.38	0.73	1.65	25.11	49.76	79.46	4.19	6.09	5.59
TMEM173	12.55	15.62	16.58	25.03	57.24	91.47	1	1.87	2.46
LCP1	10.26	8.43	12.82	23.15	50.96	201.62	1.17	2.6	3.98
GNA15	9.65	13.27	9.22	22.26	21.47	19.94	1.21	0.69	1.11
S100A9	6.96	13.82	27.85	22.2	46.17	876.89	1.67	1.74	4.98
PARVG	11.08	12.36	10.45	22.12	30.36	28.78	1	1.3	1.46
ANXA1	7.95	4.77	6.35	21.42	37.13	68.29	1.43	2.96	3.43
SMIM24	8.41	7.58	6.47	21.3	15.34	6.28	1.34	1.02	-0.04
FLOT2	8.28	8.75	8.58	18.16	24.52	43.22	1.13	1.49	2.33
CXCR4	5.71	4.6	12.45	17.73	31.19	365	1.63	2.76	4.87
TMEM205	8.53	10.6	8.28	17.08	13.82	21.64	1	0.38	1.39
RNASE3	3.34	2.45	5.81	16.89	83.95	227.46	2.34	5.1	5.29
PIWIL4	7.98	6.06	12.19	15.97	39.26	106.85	1	2.7	3.13
RPS6KA1	3.78	3.54	4.06	15.65	21.26	65.7	2.05	2.59	4.02
ALDH3B1	6.94	9.62	8.24	15.35	23.04	36.18	1.15	1.26	2.13
CD82	2.65	2.68	4.87	14.61	26.99	50.66	2.46	3.33	3.38
MYO1F	5.53	7.35	8.08	14.15	27.19	57.94	1.36	1.89	2.84
FCGR2A	5.67	4.71	5.48	13.29	22.5	14.95	1.23	2.26	1.45
UNC93B1	6.13	12.01	7.99	12.78	12.22	12.95	1.06	0.03	0.7
FAM101B	4.83	4.38	5.12	12.55	16.86	56.15	1.38	1.94	3.46
AP5B1	3.63	5.34	7.06	12.23	33.86	53.66	1.75	2.66	2.93
ENTPD7	4.5	3.91	5.26	12.01	23.47	22.42	1.42	2.59	2.09
ECRP	5.62	4.39	8.28	11.48	19.62	41.3	1.03	2.16	2.32
RASSF2	2.79	2.43	3.32	11.06	16.71	44.9	1.99	2.78	3.76
SYTL1	1.87	4.85	2.31	10.98	20.39	8.46	2.55	2.07	1.87
ID2	4.95	3.88	5.53	10.64	12.92	63.71	1.1	1.74	3.53
DDIT4	4.89	6.87	6.47	10.43	7.39	11.37	1.09	0.11	0.81
CORO2A	4.92	4.25	4.98	10.3	11.67	12.2	1.07	1.46	1.29
NFE2	1.09	1.17	1.61	10.08	24.82	69.15	3.21	4.41	5.42
HMHA1	4.5	9.18	4.98	9.76	13.72	18.24	1.12	0.58	1.87
LGALS12	3.97	3.53	2.77	9.68	8.35	5.31	1.29	1.24	0.94
ATP2B4	4.34	3.67	4.64	9.24	18.07	33.63	1.09	2.3	2.86
S100A6	3.92	2.83	4.04	9	10.35	75.9	1.2	1.87	4.23
SLA	2.02	2	4.27	8.94	18.97	114	2.15	3.25	4.74
NKG7	1.44	1.47	3.37	8.82	36.11	179.9	2.61	4.62	5.74
PTPN22	4.24	3.1	5.32	8.62	20.74	68.86	1.02	2.74	3.69
TARP	3.6	2.42	5.49	8.6	19.1	41.91	1.26	2.98	2.93
CDH24	3.79	5.91	3.58	8.18	5.47	3.07	1.11	-0.11	-0.22
PSD4	2.94	3.49	3.44	8.12	10.07	12.34	1.47	1.53	1.84
SELPLG	1.13	1.02	1.44	8	14.01	32.23	2.82	3.78	4.48
LGALS1	1.99	1.15	1.17	7.83	2.65	13.36	1.98	1.2	3.51
MFAP4	3.57	3.16	3.76	7.35	10.37	10.98	1.04	1.71	1.55
AMPD3	3.49	3.46	3.98	6.97	14.09	17.6	1	2.03	2.14
SLC16A3	2.6	4.38	3.48	6.36	4.81	13.43	1.29	0.14	1.95
ANXA2R	2.93	2.24	2.51	6.34	6.31	2.23	1.11	1.49	-0.17
MBP	2.92	2.13	3.46	5.82	8.25	23.19	1	1.95	2.74
EMID1	2.38	2.65	1.99	5.71	6.29	5.57	1.26	1.25	1.48
IL6R	1.28	1.05	1.67	5.5	10.44	36.94	2.1	3.31	4.47
PFKFB4	2.61	3.01	2.6	5.48	3.09	3.98	1.07	0.04	0.61
P2RY2	2.68	2.95	3.41	5.44	9.78	12.01	1.02	1.73	1.82
ANXA3	1.7	1.13	2.46	4.74	8.87	56.37	1.48	2.97	4.52
ACAP1	2.07	2.82	1.88	4.56	4.03	1.43	1.14	0.52	-0.39
TYROBP	1.37	0.9	4.13	4.13	10.92	146.37	1.59	3.6	5.15
PLB1	1.43	1.21	1.96	4.04	8.35	11.59	1.5	2.79	2.56
RASAL3	1.83	2.82	2.11	4.02	5.73	6.18	1.14	1.02	1.55
S100A8	0.8	1.03	12.38	3.83	22.32	656.85	2.26	4.44	5.73
PSTPIP1	1.04	1.48	1.18	3.55	8.46	17.74	1.77	2.52	3.91
ZBTB16	1.53	2.26	1.72	3.44	3.33	4.83	1.17	0.56	1.49
AP1S2	1.54	1.06	2.19	3.44	6.53	17.98	1.16	2.62	3.04
NINJ1	1.47	1.87	1.27	3.42	2.49	5.68	1.22	0.41	2.16
OLFM4	0.62	0.57	1.12	3.36	9.75	29.97	2.44	4.1	4.74
RASSF5	1.27	0.89	1.86	3.31	7.17	27.28	1.38	3.01	3.87
GBGT1	1.43	1.96	1.96	3.28	3.45	4.13	1.2	0.82	1.08
IRF8	1.05	0.69	1.55	3.14	2.95	13.09	1.58	2.1	3.08
RGS14	1.55	2.11	1.38	3.11	3.8	6.34	1	0.85	2.2
ADCY7	0.8	0.79	0.63	3.1	3.75	9.38	1.95	2.25	3.9
PPP1R27	0.95	2.19	1.44	3.01	3.76	6.22	1.66	0.78	2.11
PPM1M	1.17	1	1.17	2.96	2.89	7.47	1.34	1.53	2.67
RAB4B	0.97	2.83	1.92	2.71	3.8	5.94	1.48	0.43	1.63
UGT3A2	0.68	0.6	0.7	2.65	4.23	1.86	1.96	2.82	1.41
HSPA7	1.02	1.57	1.3	2.65	6.81	3.59	1.38	2.12	1.47
PRAM1	0.47	1.11	0.74	2.14	8.96	10.49	2.19	3.01	3.83
HCK	0.66	0.55	1.27	2.09	6.16	65.41	1.66	3.49	5.69
ENTPD1	0.89	0.73	0.87	2.08	4.39	3.4	1.22	2.59	1.97
MS4A6A	0.49	0.36	0.3	2.05	5.27	5.44	2.06	3.87	4.18
OGG1	0.78	0.7	0.86	2.05	3.29	7.51	1.39	2.23	3.13
MTSS1	9.94	9.93	9.52	4.97	2.96	2.46	-1	-1.75	-1.95
PTRF	17.13	19.81	13.67	8.47	3.02	1.47	-1.02	-2.71	-3.22
HPSE	4.24	3.61	3.44	1.97	1.03	0.62	-1.11	-1.81	-2.47
SERPINB9	4.61	4.02	3.69	2.11	1.14	0.64	-1.13	-1.82	-2.53
SLC18A2	14.15	11.37	10.55	6.45	3.17	0.76	-1.13	-1.84	-3.8

## Sheet: day 4 DEG
geneName	siMM 2days	siRE 2days	siMM 4days	siRE 4days	siMM 10days	siRE 10days	d2_FC	d4_FC	d10_FC
PRG2	2.32	1.31	1.66	148.81	205.62	11.55	6	7.29	2.8
BPI	2.86	2.72	6.74	44.93	259.01	411.83	3.97	6.57	5.93
CEACAM6	1.38	0.73	1.65	25.11	49.76	79.46	4.19	6.09	5.59
MS4A3	11.24	10.06	16.58	92.56	409.23	1078.51	3.04	5.35	6.02
RNASE3	3.34	2.45	5.81	16.89	83.95	227.46	2.34	5.1	5.29
C11orf21	0.28	0.25	0.22	1.78	6.96	9.29	2.67	4.8	5.4
NKG7	1.44	1.47	3.37	8.82	36.11	179.9	2.61	4.62	5.74
S100A8	0.8	1.03	12.38	3.83	22.32	656.85	2.26	4.44	5.73
NFE2	1.09	1.17	1.61	10.08	24.82	69.15	3.21	4.41	5.42
CST7	4.8	3.81	5.23	28.72	70.91	179.07	2.58	4.22	5.1
OLFM4	0.62	0.57	1.12	3.36	9.75	29.97	2.44	4.1	4.74
HCST	7.56	9.04	14.51	41.98	147.34	543.52	2.47	4.03	5.23
MS4A6A	0.49	0.36	0.3	2.05	5.27	5.44	2.06	3.87	4.18
SELPLG	1.13	1.02	1.44	8	14.01	32.23	2.82	3.78	4.48
SRGN	242.43	181.84	465.6	672.03	2334.33	8591.24	1.47	3.68	4.21
CD24	12.02	9.02	20.19	38.62	109.96	409.23	1.68	3.61	4.34
TYROBP	1.37	0.9	4.13	4.13	10.92	146.37	1.59	3.6	5.15
LAPTM5	18.44	16.8	39.82	79.06	201.62	631.94	2.1	3.59	3.99
CAPG	0.39	0.53	0.65	1.41	5.99	117.5	1.85	3.5	7.5
HCK	0.66	0.55	1.27	2.09	6.16	65.41	1.66	3.49	5.69
CD82	2.65	2.68	4.87	14.61	26.99	50.66	2.46	3.33	3.38
IL6R	1.28	1.05	1.67	5.5	10.44	36.94	2.1	3.31	4.47
LTC4S	0.2	0.29	0.2	1.09	2.81	4.84	2.45	3.28	4.6
SLA	2.02	2	4.27	8.94	18.97	114	2.15	3.25	4.74
SERPINB10	0.59	0.46	0.27	1.96	4.36	6.21	1.73	3.24	4.52
C1orf162	0.92	0.72	1.45	1.91	6.79	28.75	1.05	3.24	4.31
RNASE2	52.71	41.48	75.02	133.71	363.44	655.1	1.34	3.13	3.13
CLEC12A	7.21	6.45	17.93	12.48	54.31	220.05	0.79	3.07	3.62
CTSG	451.78	374.6	411.83	1245.29	3154.74	2090.22	1.46	3.07	2.34
RASSF5	1.27	0.89	1.86	3.31	7.17	27.28	1.38	3.01	3.87
PRAM1	0.47	1.11	0.74	2.14	8.96	10.49	2.19	3.01	3.83
AOAH	0.33	0.4	0.37	0.71	3.2	12.69	1.11	3	5.1
TARP	3.6	2.42	5.49	8.6	19.1	41.91	1.26	2.98	2.93
ANXA3	1.7	1.13	2.46	4.74	8.87	56.37	1.48	2.97	4.52
ANXA1	7.95	4.77	6.35	21.42	37.13	68.29	1.43	2.96	3.43
UGT3A2	0.68	0.6	0.7	2.65	4.23	1.86	1.96	2.82	1.41
PLB1	1.43	1.21	1.96	4.04	8.35	11.59	1.5	2.79	2.56
RASSF2	2.79	2.43	3.32	11.06	16.71	44.9	1.99	2.78	3.76
CXCR4	5.71	4.6	12.45	17.73	31.19	365	1.63	2.76	4.87
PTPN22	4.24	3.1	5.32	8.62	20.74	68.86	1.02	2.74	3.69
PIWIL4	7.98	6.06	12.19	15.97	39.26	106.85	1	2.7	3.13
PDE6H	0.48	0.61	1.1	1	3.9	4.49	1.06	2.68	2.03
AP5B1	3.63	5.34	7.06	12.23	33.86	53.66	1.75	2.66	2.93
AP1S2	1.54	1.06	2.19	3.44	6.53	17.98	1.16	2.62	3.04
IGFBP7	42.37	30.43	39.97	91.47	186.46	307.66	1.11	2.62	2.94
LCP1	10.26	8.43	12.82	23.15	50.96	201.62	1.17	2.6	3.98
ENTPD1	0.89	0.73	0.87	2.08	4.39	3.4	1.22	2.59	1.97
RPS6KA1	3.78	3.54	4.06	15.65	21.26	65.7	2.05	2.59	4.02
ENTPD7	4.5	3.91	5.26	12.01	23.47	22.42	1.42	2.59	2.09
ATP8B4	5.11	2.88	5.4	7.24	16.66	40.79	0.5	2.53	2.92
PSTPIP1	1.04	1.48	1.18	3.55	8.46	17.74	1.77	2.52	3.91
FCER1G	3.96	3.62	7.58	7.57	20.71	137.61	0.93	2.52	4.18
PLAC8	15.45	15.02	16.43	39.48	85.34	123.32	1.35	2.51	2.91
C10orf54	0.37	0.39	0.58	1.23	2.18	20.9	1.73	2.48	5.17
MCU	19.57	14.25	20.61	39.92	78.97	123.5	1.03	2.47	2.58
PTGER4	2.25	1.92	3.25	3.73	9.81	36.27	0.73	2.35	3.48
RETN	1.51	1.03	3.84	2.07	5.14	117.92	0.46	2.32	4.94
WIPI1	3.08	1.95	3.1	4.85	9.71	31.5	0.66	2.32	3.35
BIN2	4.34	3.19	5.99	7.66	15.74	43.57	0.82	2.3	2.86
ATP2B4	4.34	3.67	4.64	9.24	18.07	33.63	1.09	2.3	2.86
SMIM14	2.25	1.29	2.51	2.54	6.18	17.34	0.17	2.26	2.79
FCGR2A	5.67	4.71	5.48	13.29	22.5	14.95	1.23	2.26	1.45
ADCY7	0.8	0.79	0.63	3.1	3.75	9.38	1.95	2.25	3.9
OGG1	0.78	0.7	0.86	2.05	3.29	7.51	1.39	2.23	3.13
FCGR2C	0.61	0.71	0.87	1.19	3.32	1.77	0.96	2.23	1.02
FBN1	0.48	0.49	0.62	0.89	2.22	11.11	0.89	2.18	4.16
APOC2	2.19	1.03	2.4	4.15	4.63	5.12	0.92	2.17	1.09
ECRP	5.62	4.39	8.28	11.48	19.62	41.3	1.03	2.16	2.32
HSPA7	1.02	1.57	1.3	2.65	6.81	3.59	1.38	2.12	1.47
IRF8	1.05	0.69	1.55	3.14	2.95	13.09	1.58	2.1	3.08
SYTL1	1.87	4.85	2.31	10.98	20.39	8.46	2.55	2.07	1.87
RASGRP2	9.59	12.26	11.21	30.93	51.64	46.33	1.69	2.07	2.05
ALOX5AP	4.36	3.54	4.5	6.26	14.72	52.49	0.52	2.06	3.54
AMPD3	3.49	3.46	3.98	6.97	14.09	17.6	1	2.03	2.14
NIPAL2	1.47	0.88	1.28	1.92	3.39	4.46	0.39	1.95	1.8
SLC28A3	2.37	1.67	2.15	3.17	6.47	5.03	0.42	1.95	1.23
MBP	2.92	2.13	3.46	5.82	8.25	23.19	1	1.95	2.74
FAM101B	4.83	4.38	5.12	12.55	16.86	56.15	1.38	1.94	3.46
NCF2	12.07	10.27	18.07	17.42	39.48	166.98	0.53	1.94	3.21
SLC31A2	4.75	3.27	5.19	8.8	12.47	25.43	0.89	1.93	2.29
MYO1F	5.53	7.35	8.08	14.15	27.19	57.94	1.36	1.89	2.84
GCA	13.91	10.41	15.51	22.14	38.51	71.91	0.67	1.89	2.21
GHRL	1.22	1.36	1.98	1.84	4.96	6.7	0.59	1.87	1.76
S100A6	3.92	2.83	4.04	9	10.35	75.9	1.2	1.87	4.23
TMEM173	12.55	15.62	16.58	25.03	57.24	91.47	1	1.87	2.46
CAT	164.74	136.48	212.1	284.96	500.38	780.46	0.79	1.87	1.88
SLC51A	3.01	2.7	3.27	4.42	9.8	11.92	0.55	1.86	1.87
BHLHE40	1.68	1.73	2.54	2.65	6.12	31.32	0.66	1.82	3.62
NXF3	18.75	15.86	17.25	29.35	55.58	32.97	0.65	1.81	0.93
ELL2	3.26	2.16	3.49	4.77	7.52	23	0.55	1.8	2.72
TNFAIP8	22.42	20.76	29.34	44.18	72.11	98.99	0.98	1.8	1.75
SLC15A2	4.09	3.61	5.24	5.68	12.5	9.53	0.47	1.79	0.86
CSF1R	0.58	0.6	0.73	0.85	2.04	8.49	0.55	1.77	3.54
DMXL2	6.35	5.14	6.93	5.9	17.51	38.49	-0.11	1.77	2.47
CAPN3	3.77	3.19	4.48	6.04	10.84	16.15	0.68	1.76	1.85
ID2	4.95	3.88	5.53	10.64	12.92	63.71	1.1	1.74	3.53
S100A9	6.96	13.82	27.85	22.2	46.17	876.89	1.67	1.74	4.98
P2RY2	2.68	2.95	3.41	5.44	9.78	12.01	1.02	1.73	1.82
ACSM3	2.23	1.21	1.84	4.4	3.99	5.22	0.98	1.72	1.5
ZMAT1	1.92	1.3	2.04	1.5	4.29	5.01	-0.36	1.72	1.3
CYTH4	1.29	1.26	1.43	2.43	4.13	10.36	0.91	1.71	2.86
MFAP4	3.57	3.16	3.76	7.35	10.37	10.98	1.04	1.71	1.55
TDRD7	2.05	1.22	2.58	2.69	3.95	13.41	0.39	1.69	2.38
KCNE3	5.75	4.03	10.19	7.13	12.87	47.56	0.31	1.68	2.22
FUCA1	2.54	1.64	2.74	3.43	5.19	9.81	0.43	1.66	1.84
NFIL3	1.78	1.08	2.18	2.24	3.4	28.75	0.33	1.65	3.72
GPR160	9.49	7.3	14.58	13.53	22.85	67.81	0.51	1.65	2.22
FILIP1L	1.6	0.96	1.6	1.72	2.99	4.35	0.1	1.64	1.44
RAB5B	18.8	16.52	19.32	28.44	51.29	38.1	0.6	1.63	0.98
RAB32	30.98	22.11	30.78	44.63	68.39	158.67	0.53	1.63	2.37
P2RY13	2.65	1.36	3.85	2.64	4.17	15.81	-0.01	1.62	2.04
H6PD	2.25	1.68	2.33	3.25	5.16	8.86	0.53	1.62	1.93
SIRPB1	1.5	1.5	1.91	2.78	4.58	8.21	0.89	1.61	2.1
BTG1	7.67	6.22	12.08	9.5	18.8	74.54	0.31	1.6	2.63
YPEL5	10.67	7.29	12.37	14.26	22.13	55.8	0.42	1.6	2.17
RNASEH2C	12.45	16.47	14.61	20.01	49.85	29.49	0.68	1.6	1.01
GSE1	1.41	1.73	1.8	2.48	5.18	6.79	0.81	1.58	1.92
GABARAPL1	3.53	2.36	4.12	4.8	7.02	18.17	0.44	1.57	2.14
RWDD2A	0.85	0.85	0.74	1.69	2.5	3.37	0.99	1.56	2.19
TP53INP1	3.29	2.73	4.37	3.72	8.04	10.52	0.18	1.56	1.27
RALB	9.79	7.6	10.53	14.41	22.47	53.02	0.56	1.56	2.33
DHRS9	5.28	4.06	4.84	8.01	11.87	24.3	0.6	1.55	2.33
TCP11L2	0.94	0.69	1.22	1.31	2.01	5.92	0.48	1.54	2.28
PPM1M	1.17	1	1.17	2.96	2.89	7.47	1.34	1.53	2.67
PSD4	2.94	3.49	3.44	8.12	10.07	12.34	1.47	1.53	1.84
SERPINB8	2.36	1.67	3.44	2.72	4.79	19.53	0.2	1.52	2.51
NDRG1	10.65	9.77	17.04	15.69	28.05	109.24	0.56	1.52	2.68
AFF2	7.2	6.57	8.81	10	18.66	34.31	0.47	1.51	1.96
DPY19L1P1	0.8	0.76	0.96	0.87	2.15	3.21	0.12	1.5	1.74
ATP10D	2.29	1.71	2.89	2.64	4.83	10.24	0.21	1.5	1.83
CXorf21	11.22	7.57	13.22	13.89	21.43	38.44	0.31	1.5	1.54
RHOU	10.92	9.36	13.93	16.49	26.56	44.59	0.59	1.5	1.68
ATG16L2	7.02	12.29	10.3	12.73	34.85	25.39	0.86	1.5	1.3
FUT4	16.64	18.43	21.5	24.04	52.01	46.23	0.53	1.5	1.1
EFHC1	1.52	1.54	1.97	1.72	4.34	4.53	0.18	1.49	1.2
ANXA2R	2.93	2.24	2.51	6.34	6.31	2.23	1.11	1.49	-0.17
FLOT2	8.28	8.75	8.58	18.16	24.52	43.22	1.13	1.49	2.33
FAM228B	2.18	1.44	2.52	2.5	4.01	9.09	0.2	1.48	1.85
SLC48A1	2.47	2.32	3.51	4.49	6.47	10.99	0.86	1.48	1.65
M1AP	6.23	6.22	6.94	8.03	17.37	24.58	0.37	1.48	1.82
JAG1	1.82	1.47	2.83	2.27	4.07	10.38	0.32	1.47	1.87
NINJ2	8.97	8.21	10.25	14.89	22.73	32	0.73	1.47	1.64
CORO2A	4.92	4.25	4.98	10.3	11.67	12.2	1.07	1.46	1.29
CRIP1	4.82	4.35	3.76	9.28	11.94	26.91	0.95	1.46	2.84
FNBP1	6.02	5.7	7.79	10.63	15.68	22.06	0.82	1.46	1.5
SFXN3	1.33	0.81	1.41	2.48	2.22	7.78	0.9	1.45	2.46
BBS2	7.85	6.67	8.72	13.17	18.19	25.94	0.75	1.45	1.57
SLC43A3	13.33	14.39	13.97	31.26	39.21	39.8	1.23	1.45	1.51
SLC39A11	21.88	18.78	20.42	32.12	51.2	87.88	0.55	1.45	2.11
SLC1A4	5.4	3.95	4.92	8.85	10.67	23.67	0.71	1.43	2.27
SAT1	62.27	53.36	81.5	74.75	144.11	331.69	0.26	1.43	2.02
HSPBAP1	6.33	5.79	8.12	7.66	15.49	29.89	0.28	1.42	1.88
RCSD1	23.5	21.75	25.85	40.57	58.38	97.67	0.79	1.42	1.92
HOTAIRM1	2.89	2.62	3.7	3.16	6.94	15.5	0.13	1.41	2.07
FIG4	7.96	6.17	9.03	10.8	16.37	39.61	0.44	1.41	2.13
CCDC159	2.27	1.7	2.21	2.58	4.48	3.69	0.18	1.4	0.74
PDZD8	15.88	14.75	17.11	24.14	39.05	27.18	0.6	1.4	0.67
PRKCD	0.88	0.89	0.78	1.16	2.33	10.96	0.4	1.39	3.81
NLRC4	1.96	1.21	2.24	2.3	3.17	16.63	0.23	1.39	2.89
PLCB2	2.44	3.36	3.07	3.96	8.83	8.75	0.7	1.39	1.51
YPEL1	1.47	0.97	1.39	1.78	2.52	3	0.28	1.38	1.11
RASSF4	7.79	8.28	9.55	11.25	21.59	39.86	0.53	1.38	2.06
WDR26	11.38	13.23	16.83	12.95	34.43	29.06	0.19	1.38	0.79
STK17B	4.63	3.61	4.53	7.56	9.36	16.56	0.71	1.37	1.87
SLC2A5	11.79	12.24	13.03	21.08	31.64	19.32	0.84	1.37	0.57
MNDA	23.3	15	24.03	23.37	38.72	108.03	0	1.37	2.17
VPS8	29.52	23.54	32.41	33.55	60.73	98.21	0.18	1.37	1.6
ERN1	1.1	0.98	1.19	1.27	2.51	6.25	0.21	1.36	2.39
CCT6B	1.87	1.28	1.69	2.38	3.29	3.94	0.35	1.36	1.22
FAM46A	106.75	120.6	157.31	152.53	308.58	300.99	0.51	1.36	0.94
AMY2B	2.63	2.87	3.89	2.06	7.33	7.87	-0.35	1.35	1.02
TLE4	3.77	3.45	4.61	5.32	8.81	20.65	0.5	1.35	2.16
DGKG	8.94	8.2	9.96	11.83	20.97	30.15	0.4	1.35	1.6
MXRA7	13.38	10.28	13.57	20.49	26.13	73.44	0.61	1.35	2.44
RGS18	20.76	16.15	23.88	26.6	41.09	90.3	0.36	1.35	1.92
KLF7	0.97	0.83	1.2	1	2.1	3.09	0.04	1.34	1.36
SPEF2	2.8	2.27	2.76	4.16	5.76	4.13	0.57	1.34	0.58
CFLAR	12.15	12.48	15.39	16.37	31.69	76.84	0.43	1.34	2.32
TNFSF10	2.12	1.22	1.6	3.53	3.07	2.06	0.74	1.33	0.36
ICA1	39.59	32.41	39.05	46.3	81.72	98.54	0.23	1.33	1.34
IRF2BP2	46.87	52.29	64.12	68.6	131.65	248.78	0.55	1.33	1.96
ABCA7	0.72	0.94	0.76	1.07	2.35	3.53	0.57	1.32	2.22
RGL4	2.06	1.32	1.59	3.53	3.3	3.55	0.78	1.32	1.16
PGM3	5.21	4.16	4.38	8.64	10.39	8.18	0.73	1.32	0.9
ZDHHC2	6.85	4.43	7.2	7.72	11.05	15.27	0.17	1.32	1.08
ERBB2IP	10.49	7.93	11.34	12.6	19.6	45.88	0.26	1.31	2.02
LYZ	74.75	74.34	337.5	68.49	184.75	2555.17	-0.13	1.31	2.92
TP53TG1	3.35	2.51	3.1	6.22	6.17	9.99	0.89	1.3	1.69
GANC	6.72	6.33	8.37	8.11	15.64	20.38	0.27	1.3	1.28
PARVG	11.08	12.36	10.45	22.12	30.36	28.78	1	1.3	1.46
TRIB1	11.17	12.71	12.71	18.82	31.32	27.27	0.75	1.3	1.1
DENND2D	1.36	0.84	1.35	1.46	2.05	4.2	0.1	1.29	1.64
EFCAB13	2.38	1.53	2.32	2.2	3.75	11.14	-0.11	1.29	2.26
TESK2	3.12	2.62	3.43	4.81	6.4	10.06	0.62	1.29	1.55
RAB27A	6.69	4.92	8.73	9.42	11.99	28.48	0.49	1.29	1.71
ICAM3	12.6	13.43	8.24	26.73	32.8	39.29	1.09	1.29	2.25
RAC2	44.1	51.11	49.56	74.9	124.6	162.18	0.76	1.29	1.71
TM6SF1	6.37	4.45	8.31	6.93	10.77	30.68	0.12	1.28	1.88
ERLIN1	61.83	52.54	68.86	77.34	127.23	172.36	0.32	1.28	1.32
TCTEX1D1	3.3	2.29	2.8	4.46	5.52	1.54	0.43	1.27	-0.86
NHLRC3	4.03	3.64	4.96	4.44	8.79	11.61	0.14	1.27	1.23
MAP3K8	4.21	3.72	5.59	5.26	8.98	19.94	0.32	1.27	1.83
IFNGR1	19.86	16.43	26.11	27.29	39.75	109.96	0.46	1.27	2.07
TMEM87A	27.74	23.52	34.91	29.38	56.56	88.87	0.08	1.27	1.35
SERPINB1	454.31	320.51	504.5	511.15	771.71	986.51	0.17	1.27	0.97
ACPP	1.49	1.16	1.39	2.25	2.78	3.29	0.59	1.26	1.24
CREBRF	2.43	2.23	3.89	2.63	5.34	16.83	0.11	1.26	2.11
POLI	3.57	3.11	3.92	3.94	7.44	7.61	0.14	1.26	0.96
LACTB	6.87	4.67	7.62	9.17	11.17	19.72	0.42	1.26	1.37
ALDH3B1	6.94	9.62	8.24	15.35	23.04	36.18	1.15	1.26	2.13
NPC2	54.96	43.87	66.6	60.89	105.15	504.5	0.15	1.26	2.92
CCDC62	2.19	1.51	2.38	2.84	3.58	5.36	0.37	1.25	1.17
EMID1	2.38	2.65	1.99	5.71	6.29	5.57	1.26	1.25	1.48
KRCC1	8.01	5.74	8.61	7.44	13.67	32.8	-0.11	1.25	1.93
YPEL2	6.63	6.74	8.96	8.91	15.99	21.83	0.43	1.25	1.28
WDFY1	10.3	7.61	12.91	11.39	18.16	29.8	0.15	1.25	1.21
FAM107B	91.1	76.98	116.5	107.14	182.75	401.91	0.23	1.25	1.79
FAM151B	1.34	0.91	1.33	1.91	2.15	3.13	0.51	1.24	1.23
LGALS12	3.97	3.53	2.77	9.68	8.35	5.31	1.29	1.24	0.94
SUCO	20.78	17.6	24.96	24.56	41.59	63.91	0.24	1.24	1.36
VAV1	17.12	18.16	19.19	30.63	42.92	64.16	0.84	1.24	1.74
ANXA5	44.36	39.05	52.38	59.59	92.4	235.12	0.43	1.24	2.17
RAB24	2.54	2.29	2.57	3.69	5.36	6.64	0.54	1.23	1.37
TFEC	2.84	2.18	5.25	2.42	5.08	13.24	-0.23	1.22	1.33
CD68	10.09	6.88	12.5	12.48	16.04	80.1	0.31	1.22	2.68
C3AR1	10.28	8	10.33	15.62	18.59	35.12	0.6	1.22	1.77
ADD3	16.09	13.46	17	23.32	31.29	51.73	0.54	1.22	1.61
MYL12A	90.3	72.36	98	116.04	168.57	369.95	0.36	1.22	1.92
LPCAT2	26.41	23.26	31.97	37.39	53.86	54.31	0.5	1.21	0.76
CSTA	60.31	54.17	83.18	67.36	125.28	286.86	0.16	1.21	1.79
LGALS1	1.99	1.15	1.17	7.83	2.65	13.36	1.98	1.2	3.51
SYNJ1	1.29	1.2	1.58	1.53	2.76	4.91	0.25	1.2	1.64
MR1	1.84	1.44	2.04	2.37	3.3	7.82	0.37	1.2	1.94
CD33	32.45	30.47	31.65	51.29	69.85	78.75	0.66	1.2	1.32
NUCB2	253.1	205.62	251.56	300.99	471.49	267	0.25	1.2	0.09
AGL	3	2.34	3.1	3.63	5.34	8.1	0.28	1.19	1.39
HERC3	3.94	3.11	4.52	4.19	7.12	11.07	0.09	1.19	1.29
CYLD	4.31	3.4	5.03	5.05	7.75	14.93	0.23	1.19	1.57
PTPRC	8.32	7.01	11.34	9.46	15.99	62.68	0.19	1.19	2.47
ARHGAP24	1.23	1	1.26	1.77	2.26	6.97	0.53	1.18	2.47
KAT2B	2.07	1.36	1.81	2.22	3.09	5.13	0.1	1.18	1.5
RNF24	3.84	4.35	5.3	5.57	9.85	19.16	0.54	1.18	1.85
C1RL	4.53	4.63	4.79	6.21	10.5	10.59	0.46	1.18	1.14
GOLGA8A	4.27	5.57	7.34	3.72	12.58	5.42	-0.2	1.18	-0.44
DCLRE1C	8.23	6.38	8.5	10.71	14.42	16.9	0.38	1.18	0.99
ZNF438	11.6	8.98	14.45	13.55	20.29	60.89	0.22	1.18	2.08
PRCP	31.1	25.62	31.91	42.17	58.25	61.67	0.44	1.18	0.95
RAB37	29.35	27.84	35.57	37.19	63.22	110.41	0.34	1.18	1.63
S100A4	56.9	49.37	51.16	114.81	111.9	144.59	1.01	1.18	1.5
ARHGAP15	102.64	83.37	103.32	132.89	188.97	241.52	0.37	1.18	1.23
ALPK1	3.26	2.63	3.43	3.68	5.92	11.94	0.17	1.17	1.8
LY75	9.28	7.1	9.72	10.34	16.01	18.15	0.16	1.17	0.9
ITM2C	17.67	18	15.58	33.01	40.4	35.32	0.9	1.17	1.18
CTSK	1.24	1.34	1.9	1.54	2.99	5.05	0.31	1.16	1.41
RIPK3	1.31	1.4	1.7	1.96	3.13	5.46	0.58	1.16	1.68
PINK1	3.04	3.28	3.91	5.44	7.34	22.51	0.84	1.16	2.53
LYST	34.41	32.18	46.72	34.81	71.76	124.6	0.02	1.16	1.42
ALAS1	54.53	53.46	64.6	91.23	119.42	182.43	0.74	1.16	1.5
EAF2	65.02	56.9	73.48	90.65	126.94	132.4	0.48	1.16	0.85
KANSL1L	1.93	1.55	2.19	2.13	3.44	6.97	0.14	1.15	1.67
LIN7A	11.04	8.66	11.37	12.57	19.28	42.3	0.19	1.15	1.9
KLHL24	13.42	11.21	18.01	14.52	24.92	61.05	0.11	1.15	1.76
ANKRD33B	2.3	1.94	2.2	3.49	4.27	1.93	0.6	1.14	-0.19
SNX20	3.69	3.74	3.59	6.29	8.22	12.45	0.77	1.14	1.79
RFFL	6.34	5.54	7.76	8.21	12.18	24.13	0.37	1.14	1.64
MANBA	44.3	37.18	50.17	53.78	81.95	170.53	0.28	1.14	1.77
LAMB2P1	1.23	1	1.42	1.35	2.19	3.79	0.13	1.13	1.42
GATS	1.84	1.86	2.06	2.14	4.08	4.17	0.22	1.13	1.02
AGTPBP1	20.41	16.86	23.6	22.55	36.99	83.43	0.14	1.13	1.82
PNP	80.53	75.77	84.06	108.95	165.92	143.23	0.44	1.13	0.77
NCOA4	286	231.1	366.1	345.53	504.5	932.36	0.27	1.13	1.35
KLF10	2.96	1.58	2.15	3.25	3.44	15.69	0.13	1.12	2.87
CARF	2.22	1.94	2.61	1.98	4.23	4.63	-0.17	1.12	0.83
HIP1	3.2	2.87	3.97	5.75	6.25	6.49	0.85	1.12	0.71
MTURN	3.9	3.22	4.07	4.66	6.99	8.59	0.26	1.12	1.08
SAT2	7.63	5.67	8.35	9.52	12.36	32.6	0.32	1.12	1.97
GLRX	18.61	16.34	23.19	28.54	35.44	96.9	0.62	1.12	2.06
ZNF880	1.56	0.99	2.15	1.65	2.13	12.62	0.08	1.11	2.55
ZNF763	1.89	1.6	2.3	2.09	3.45	6.08	0.15	1.11	1.4
NICN1	2.07	2.35	2.44	2.29	5.06	3.1	0.15	1.11	0.35
DIRC2	3.89	3.19	4.09	4.14	6.87	12.27	0.09	1.11	1.58
FAM210B	10.38	5.82	10.77	10.24	12.59	23.27	-0.02	1.11	1.11
RASA1	7.52	6.81	9.08	7.65	14.69	17.93	0.02	1.11	0.98
SMAD7	1.72	1.47	2.34	1.88	3.16	9.61	0.13	1.1	2.04
LIMA1	6.22	4.45	5.08	9.88	9.54	5.23	0.67	1.1	0.04
ATG4C	7.03	4.52	6.59	8.26	9.66	12.25	0.23	1.1	0.89
CD47	14.87	12.4	15.91	19.48	26.49	26.23	0.39	1.1	0.72
SLC50A1	3.8	3.22	3.83	7.1	6.85	7.75	0.9	1.09	1.02
CALCOCO1	5.25	5.87	6.33	7	12.47	13.26	0.42	1.09	1.07
PLP2	9.88	6.68	9.98	16.44	14.19	43.8	0.73	1.09	2.13
STYXL1	6.79	4.71	6.26	7.93	9.97	18.96	0.22	1.08	1.6
TSC22D3	6.6	6.47	7.8	6.46	13.72	45.27	-0.03	1.08	2.54
CTNNBIP1	9.06	7.5	8.01	13.44	15.88	18.1	0.57	1.08	1.18
RGCC	20.34	16.01	26.31	29.32	33.83	97.63	0.53	1.08	1.89
DUSP10	1.23	0.97	1.8	1.59	2.04	11.35	0.37	1.07	2.66
TNFAIP3	1.97	2.06	2.71	2.05	4.33	6.81	0.06	1.07	1.33
SIAE	6.61	3.82	4.8	7.07	8.04	5.16	0.1	1.07	0.1
LAMP2	39.91	34.98	48.04	48.36	73.36	120.85	0.28	1.07	1.33
TLR4	1.53	1.07	2.15	1.39	2.23	14.44	-0.14	1.06	2.75
RPGR	7.62	6.36	7.32	11.05	13.3	7.8	0.54	1.06	0.09
SASH3	1.51	1.53	1.66	2.78	3.17	10.45	0.88	1.05	2.65
LYRM1	6.06	5.01	6.8	9.73	10.36	15.76	0.68	1.05	1.21
LRMP	15.11	12.16	14.04	20.34	25.13	20.67	0.43	1.05	0.56
P4HB	998.41	927.42	1071.25	1563.24	1916.17	1301.87	0.65	1.05	0.28
TMEM170B	2.09	1.5	2.87	1.91	3.09	7.98	-0.13	1.04	1.48
BCL2	5.02	5.02	6.5	7.18	10.29	13.08	0.52	1.04	1.01
ACSS2	7.31	5.91	7.66	9.66	12.11	17.92	0.4	1.03	1.23
S100P	10.26	7.99	9.68	17.81	16.31	43.94	0.8	1.03	2.18
NEAT1	5.89	16.58	18	5.92	33.93	17.51	0.01	1.03	-0.04
ADA	18.89	17.08	19.22	28.75	34.98	47.95	0.61	1.03	1.32
TMBIM4	28.84	24.74	34.85	34.93	50.55	67.58	0.28	1.03	0.96
PNRC1	45.54	46.43	64.16	52.17	95.03	211.2	0.2	1.03	1.72
MALAT1	142.24	186.46	268.23	100.76	381.36	190.94	-0.5	1.03	-0.49
RASAL3	1.83	2.82	2.11	4.02	5.73	6.18	1.14	1.02	1.55
C18orf32	7.89	4.77	5.67	6.94	9.65	18.62	-0.19	1.02	1.72
USP28	6.54	4.89	6.3	9.05	9.92	15.68	0.47	1.02	1.32
CSGALNACT2	7.19	6.01	10.34	7.26	12.21	36.99	0.01	1.02	1.84
DKFZP586I1420	6.73	6.87	9.43	6.52	13.98	11.37	-0.05	1.02	0.27
SMIM24	8.41	7.58	6.47	21.3	15.34	6.28	1.34	1.02	-0.04
ZBED5	10.46	9.16	11.14	9.79	18.58	15.5	-0.1	1.02	0.48
CEBPE	13.61	28.94	12.73	74.54	58.64	42.17	2.45	1.02	1.73
TXNIP	100.48	50.17	57.96	88.12	101.69	410.54	-0.19	1.02	2.82
SFXN5	0.97	1.06	1.03	1.66	2.13	3.06	0.78	1.01	1.57
BCDIN3D	1.73	1.22	1.58	2.1	2.45	3.79	0.28	1.01	1.26
AMT	1.02	1.8	1.47	1.6	3.63	2.24	0.65	1.01	0.61
NFAM1	2.5	2.56	2.75	3.45	5.14	7.55	0.46	1.01	1.46
CFAP44	3.22	2.64	3.37	2.89	5.3	4.66	-0.16	1.01	0.47
MTL5	7.25	6.74	7.72	8.5	13.56	18.26	0.23	1.01	1.24
CTBS	8.85	6.76	9.88	9.54	13.61	21.55	0.11	1.01	1.13
TET2	8.99	8.47	10.54	10.57	17.01	26.71	0.23	1.01	1.34
PTPN6	18.41	22.68	21.66	35.15	45.64	69.5	0.93	1.01	1.68
ZSCAN31	2.13	1.54	2.14	3.15	3.08	4.08	0.56	1	0.93
MTERF2	5.58	4.6	5.95	5.25	9.17	7.8	-0.09	1	0.39
MEF2C	17.02	13.4	14.47	10.29	6.64	4.59	-0.73	-1.01	-1.66
AIF1L	28.71	24.89	22.64	22.64	12.37	1.93	-0.34	-1.01	-3.55
NR2F6	7.43	8.81	5.72	6.99	4.33	3.95	-0.09	-1.02	-0.53
XRCC3	9.24	14.42	7.78	10.55	7.13	3.8	0.19	-1.02	-1.03
KATNB1	8.27	15.91	7.53	10.32	7.85	3.36	0.32	-1.02	-1.16
CCNF	12.26	16.23	11.01	12.64	8.03	3.78	0.04	-1.02	-1.54
DUSP6	35.31	33.08	29.17	21.5	16.34	8.68	-0.72	-1.02	-1.75
DTYMK	27.08	34.49	23.09	27.5	16.97	8.05	0.02	-1.02	-1.52
SSBP2	4.66	4.11	4.16	3.3	2.01	3.17	-0.5	-1.03	-0.39
GIMAP6	6.81	5.85	5.15	5.05	2.86	2.48	-0.43	-1.03	-1.05
SLC2A1	12.51	14.55	11.25	13.37	7.14	4.4	0.1	-1.03	-1.35
MICALL2	4.42	16.16	5.18	4.77	7.89	2.54	0.11	-1.03	-1.03
THEM6	9.73	16.25	8.56	11.68	7.98	5.38	0.26	-1.03	-0.67
SAMD1	8.42	17.64	9.48	10.63	8.66	6.17	0.34	-1.03	-0.62
TCF3	14.39	26.49	13.9	15.4	12.98	8.95	0.1	-1.03	-0.64
CBX2	22.59	34.35	22.08	19.17	16.8	7.91	-0.24	-1.03	-1.48
LMNB2	23.28	40.05	21.82	25.62	19.55	9.81	0.14	-1.03	-1.15
RUNX1T1	11.36	13.84	16.54	6.2	6.75	5.4	-0.87	-1.04	-1.61
MOV10	11.5	14.47	11.7	9.87	7.03	3.25	-0.22	-1.04	-1.85
PKN3	10.11	17.04	9.74	10.83	8.29	3.74	0.1	-1.04	-1.38
PRDM8	14.76	17.4	16.18	13.41	8.48	7.16	-0.14	-1.04	-1.18
GALNT18	18.02	21.5	15.17	17.76	10.49	4.88	-0.02	-1.04	-1.64
ZNF593	19.38	25.83	19.02	20.22	12.6	12.13	0.06	-1.04	-0.65
TMC6	18.83	41.68	19.82	21.15	20.2	12.56	0.17	-1.04	-0.66
NT5DC2	33.72	42.95	31.1	31.49	20.92	5.25	-0.1	-1.04	-2.57
ARHGDIA	49.82	136.75	63.99	61.44	66.43	41.12	0.3	-1.04	-0.64
OIP5	9.82	8.58	7.85	9.41	4.13	2.86	-0.06	-1.05	-1.46
INTS1	6.06	16.82	6.51	7.7	8.1	3.93	0.35	-1.05	-0.73
FHOD1	10.27	17.3	10.88	8.77	8.33	6.33	-0.23	-1.05	-0.78
IFI16	25.41	21.24	24.22	14.69	10.27	10.32	-0.79	-1.05	-1.23
HPDL	16.97	21.89	13.11	17.68	10.51	6.5	0.06	-1.06	-1.01
GATAD2A	16.6	27.92	17.54	14.83	13.38	9.66	-0.16	-1.06	-0.86
TCEA3	5.83	3.83	3.67	4.9	1.83	0.41	-0.25	-1.07	-3.16
FOSL2	8.15	11.77	10.92	5.38	5.61	13.07	-0.6	-1.07	0.26
HS6ST1	9.16	12.2	7.72	8.47	5.8	5.15	-0.11	-1.07	-0.58
CLPP	19.73	34.06	17.66	20.88	16.2	9.24	0.08	-1.07	-0.93
APOBEC3G	7.52	6.19	6.54	6.81	2.93	2.15	-0.14	-1.08	-1.6
LMF2	3.44	11.43	4.24	4.34	5.42	2.51	0.34	-1.08	-0.76
TMIGD2	36.16	47.08	31.33	35.77	22.25	14.39	-0.02	-1.08	-1.12
GADD45GIP1	48.36	82.57	39.66	59.32	39.09	17.88	0.29	-1.08	-1.15
PDLIM7	4.53	8.33	3.8	4.89	3.92	2.54	0.11	-1.09	-0.58
ELMSAN1	9.09	14.76	10.9	6.75	6.92	5.14	-0.43	-1.09	-1.08
SLC39A4	9.51	19.72	9.25	11.71	9.25	3.89	0.3	-1.09	-1.25
FAM64A	8.67	7.71	5	7.84	3.59	1.66	-0.15	-1.1	-1.59
DEPTOR	30.2	29.96	28.44	18.97	13.99	6.77	-0.67	-1.1	-2.07
MON1A	6.04	7.02	5	6.01	3.25	3.29	-0.01	-1.11	-0.6
POLR3K	13.24	13.64	12.9	11.83	6.31	6.43	-0.16	-1.11	-1
FBXL19	3.88	7.35	3.95	4.43	3.38	1.93	0.19	-1.12	-1.03
TMSB15A	39.49	35.61	32.85	29.06	16.39	4.02	-0.44	-1.12	-3.03
HDAC7	4.78	7.28	4.94	3.79	3.32	3.12	-0.33	-1.13	-0.66
PRTFDC1	16.49	12.86	14.2	10.51	5.87	3.32	-0.65	-1.13	-2.1
CLUH	7.52	16.62	8.18	8.34	7.59	3.67	0.15	-1.13	-1.16
TSHZ3	6.48	6.2	5.14	3.48	2.81	4.01	-0.9	-1.14	-0.36
CCDC106	4.17	7.16	4.46	4.03	3.24	2.84	-0.05	-1.14	-0.65
PDF	9.39	8.21	6.08	8.92	3.72	3.27	-0.07	-1.14	-0.89
PPAN	14.69	26.58	13.91	16.17	12.07	4.58	0.14	-1.14	-1.6
TBX1	5.14	10.26	6.74	5.04	4.62	2.33	-0.03	-1.15	-1.53
C17orf70	4.96	13.41	4.93	6.34	6.04	2.52	0.35	-1.15	-0.97
CCDC28B	11.43	14.63	8.39	13.32	6.58	4.07	0.22	-1.15	-1.04
TSR3	8.59	15.47	6.73	9.41	6.98	4.8	0.13	-1.15	-0.49
ETV5	4.66	4.11	4.62	3.23	1.84	1.47	-0.53	-1.16	-1.65
MYBBP1A	9.24	17.37	9.48	10.07	7.78	3.02	0.12	-1.16	-1.65
POLR2E	18.86	35.74	19.56	23.04	16	9.6	0.29	-1.16	-1.03
ZNF598	4.34	10.11	4.93	5.36	4.49	2.94	0.3	-1.17	-0.75
NCLN	13.15	31.29	12.36	17.24	13.79	6.97	0.39	-1.18	-0.83
MRPS12	21.14	33.75	18.54	26.05	14.85	10.8	0.3	-1.18	-0.78
TIMM13	20.11	35.45	16.47	23.26	15.67	9.25	0.21	-1.18	-0.83
SAPCD2	7.22	10.14	5.66	7.59	4.41	2.4	0.07	-1.2	-1.24
CEP131	3.77	10.54	4.2	4.48	4.59	2.08	0.25	-1.2	-1.01
JAM3	12.26	11.57	9.62	9.13	5.04	1.36	-0.43	-1.2	-2.82
RHOT2	6.41	16.2	6.94	8.35	7.06	2.98	0.38	-1.2	-1.22
ATAD3A	15.72	32.86	14.69	17.59	14.24	6.37	0.16	-1.21	-1.21
CENPM	18.42	33.99	16.75	23.43	14.68	4.97	0.35	-1.21	-1.75
FBXW9	4.85	8.18	4.08	6.58	3.52	1.6	0.44	-1.22	-1.35
NOC4L	5.05	11.78	4.62	6.53	5.07	2.97	0.37	-1.22	-0.64
NBL1	17.41	22.16	13.77	16.9	9.52	3	-0.04	-1.22	-2.2
PIEZO1	18.33	62.16	23.67	21.14	26.76	10.26	0.21	-1.22	-1.21
MT2A	130.59	281.58	112.8	177.11	120.6	8.16	0.44	-1.22	-3.79
PIM3	11.42	19.08	10.84	11.09	8.15	6.46	-0.04	-1.23	-0.75
CDT1	8.99	22.25	9.8	11.79	9.48	3.82	0.39	-1.23	-1.36
DDN	3.52	3.75	3.27	3.13	1.59	0.86	-0.17	-1.24	-1.93
MAP3K11	6.36	13.4	5.77	5.22	5.68	4.78	-0.28	-1.24	-0.27
SIGLEC12	12.86	14.34	12.47	10.36	6.03	10.43	-0.31	-1.25	-0.26
MRPL28	16.92	32.89	16.28	21.46	13.85	8.45	0.34	-1.25	-0.95
RASL10B	4.54	4.85	3.74	3.7	2.02	0.65	-0.3	-1.26	-2.52
LRRC45	5.36	11.16	4.33	6.77	4.66	1.87	0.34	-1.26	-1.21
MRPL4	19.87	38.5	17.68	23.96	16.09	7.16	0.27	-1.26	-1.3
STMN3	5.37	7.12	4.34	5.17	2.95	1.48	-0.05	-1.27	-1.55
MEGF6	5.05	11.76	5.09	4.92	4.89	1.7	-0.04	-1.27	-1.58
RAVER1	4.27	12.61	6.25	4.11	5.22	3.32	-0.06	-1.27	-0.91
ESAM	12.78	14.41	9.28	9.93	5.99	3.64	-0.36	-1.27	-1.35
ATAD3B	5.87	15.15	5.91	6.94	6.3	2.18	0.24	-1.27	-1.44
WDR18	15.98	32.34	13.73	19.33	13.39	5.45	0.27	-1.27	-1.33
ADRM1	55.66	106.6	48.95	59.7	44.1	29.56	0.1	-1.27	-0.73
BATF	7.32	8.76	5.68	8.32	3.61	4.76	0.18	-1.28	-0.25
TBL3	4.63	10.33	4.43	5.87	4.25	2.13	0.34	-1.28	-1.06
FAM171A1	28.43	34.6	29.84	21.63	14.24	2.27	-0.39	-1.28	-3.72
ARG2	4.64	4.08	3.93	3.48	1.66	1.13	-0.42	-1.3	-1.8
DLL3	7.27	6.99	4.56	6.91	2.83	1.01	-0.07	-1.3	-2.17
TRIM71	3.66	5.59	3.63	3.28	2.26	0.82	-0.16	-1.31	-2.15
ARHGEF3	9.07	7.49	6.93	5.24	3.02	1.05	-0.79	-1.31	-2.72
SLC19A1	6.48	11.94	6.14	6.56	4.8	2.69	0.02	-1.31	-1.19
HYAL2	14.45	17.96	10.86	13.08	7.22	4.58	-0.14	-1.31	-1.25
JUP	23.15	44.76	24.83	20.02	18.1	12.35	-0.21	-1.31	-1.01
NCDN	6.14	11.83	5.13	5.91	4.69	2.26	-0.06	-1.33	-1.18
RNF126	7.11	18.37	7.34	9.08	7.31	4.27	0.35	-1.33	-0.78
SSBP4	10.04	22.27	9.74	11.01	8.85	4.94	0.13	-1.33	-0.98
WDR34	23.57	45.87	19.47	28.87	18.28	5.39	0.29	-1.33	-1.85
DUS3L	9.24	20.08	7.63	11.72	7.93	4.23	0.34	-1.34	-0.85
DHRS3	8.05	7.95	6.15	7.31	3.11	1.13	-0.14	-1.35	-2.44
INF2	3.63	8.71	3.17	3.35	3.42	2.03	-0.12	-1.35	-0.64
HES6	7.99	9.22	5.59	7.49	3.61	1.33	-0.09	-1.35	-2.07
NACC1	7.48	14.98	7.63	8.34	5.89	3.3	0.16	-1.35	-1.21
ACOT7	18.14	21.98	14.58	17.95	8.63	3.5	-0.02	-1.35	-2.06
NOG	5.53	5.59	5.09	3.52	2.18	1.38	-0.65	-1.36	-1.88
PACSIN3	5.19	8.41	3.8	6.59	3.28	2.26	0.34	-1.36	-0.75
NEURL1B	4.48	4.85	4.55	2.84	1.87	1	-0.66	-1.37	-2.19
RECQL4	8.6	19.89	7.67	10.71	7.67	1.94	0.32	-1.37	-1.98
DOK4	4.2	4.47	3.38	2.86	1.7	2.36	-0.55	-1.39	-0.52
H2AFX	26.45	46.57	23.51	25.8	17.8	8.07	-0.04	-1.39	-1.54
UBE2S	33.31	52.38	29.39	34.4	19.99	9.82	0.05	-1.39	-1.58
TAL1	9.02	8.31	7.46	5.99	3.15	0.48	-0.59	-1.4	-3.96
CCDC86	9.84	14.28	11.22	8.54	5.42	3.01	-0.2	-1.4	-1.9
PALM	6.22	12.67	6.25	6.03	4.76	2.95	-0.04	-1.41	-1.08
SDC1	12.96	17.3	9.79	13.2	6.51	1.41	0.03	-1.41	-2.8
C11orf84	5.05	7.38	3.76	4.79	2.73	2.1	-0.08	-1.43	-0.84
GUCY1A3	5.59	4.22	3.6	3.96	1.55	0.84	-0.5	-1.44	-2.1
HIP1R	4.48	8.54	4.28	4.44	3.11	0.61	-0.01	-1.46	-2.81
PKMYT1	3.22	8.96	3.82	3.82	3.26	0.98	0.25	-1.46	-1.96
HSPB1	28.98	63	25.11	37.27	22.92	10.14	0.36	-1.46	-1.31
HSPBP1	6.29	10.95	4.64	8.03	3.93	2.9	0.35	-1.48	-0.68
GATA2	6.64	9.4	5.5	6.12	3.35	0.9	-0.12	-1.49	-2.61
POLR2L	28.24	67.87	27.34	35.59	24.13	11.38	0.33	-1.49	-1.26
MLST8	7.55	14.22	7.88	7.81	4.96	3.52	0.05	-1.52	-1.16
AHRR	8	11.26	8.21	5.36	3.9	4.14	-0.58	-1.53	-0.99
UHRF1	13.39	24.5	13.51	12.5	8.47	3.19	-0.1	-1.53	-2.08
FASN	16.82	56.29	17.51	19.76	19.51	6.85	0.23	-1.53	-1.35
VWCE	4.66	7.87	4.9	3.87	2.7	0.93	-0.27	-1.54	-2.4
NUBP2	6.93	18.32	4.9	9.18	6.29	2.37	0.41	-1.54	-1.05
CCDC124	11.26	25.08	10.56	12.34	8.65	4.34	0.13	-1.54	-1.28
DVL1	5.97	15.29	5.23	7.63	5.22	2.81	0.35	-1.55	-0.9
FAM212A	19.47	31.98	14.56	19.19	10.95	6.21	-0.02	-1.55	-1.23
NQO1	9.54	8.16	11.56	4.84	2.77	1.73	-0.98	-1.56	-2.74
MDFI	6.31	9.14	4.81	5.49	3.07	0.86	-0.2	-1.57	-2.48
SPHK1	6.78	9.08	5.02	6.65	3.01	3.03	-0.03	-1.59	-0.73
CALHM2	3.22	4.72	3.09	2.26	1.56	2.96	-0.51	-1.6	-0.06
ERAS	8.06	15.01	5.34	9.06	4.94	1.06	0.17	-1.6	-2.33
TRIM47	4.03	7.02	3.27	3.95	2.29	0.55	-0.03	-1.62	-2.57
IL17RE	4.04	5.13	3.61	3.05	1.62	0.84	-0.41	-1.66	-2.1
MDK	49.88	61.75	36.46	51.35	19.28	1.68	0.04	-1.68	-4.44
QPRT	7.93	11.7	7.44	6.33	3.63	2.23	-0.33	-1.69	-1.74
ECM1	14.56	14.62	12.29	10.94	4.5	1.87	-0.41	-1.7	-2.72
FAM69B	4.22	5.32	3.5	4.29	1.62	0.65	0.02	-1.72	-2.43
IGFBP4	24.17	23.66	18.23	14.38	7.15	2.7	-0.75	-1.73	-2.76
SLC25A22	3.39	7.93	3.14	3.17	2.36	1.11	-0.1	-1.75	-1.5
MTSS1	9.94	9.93	9.52	4.97	2.96	2.46	-1	-1.75	-1.95
TONSL	6.33	20.86	6.77	7.48	6.08	1.81	0.24	-1.78	-1.9
BAALC	12.8	8.79	10.58	6.89	2.54	2.08	-0.89	-1.79	-2.35
SLCO4A1	9.08	15.79	8.22	8.7	4.57	1.34	-0.06	-1.79	-2.62
ISYNA1	7.84	15.27	6.88	7.75	4.4	0.99	-0.02	-1.8	-2.8
HPSE	4.24	3.61	3.44	1.97	1.03	0.62	-1.11	-1.81	-2.47
C1orf186	41.75	36.08	30.47	33.95	10.31	0.39	-0.3	-1.81	-6.29
SERPINB9	4.61	4.02	3.69	2.11	1.14	0.64	-1.13	-1.82	-2.53
MRPL41	3.42	8.62	3.26	4.22	2.41	1.42	0.3	-1.84	-1.2
SLC18A2	14.15	11.37	10.55	6.45	3.17	0.76	-1.13	-1.84	-3.8
CD34	47.37	48.44	45.73	32.64	13.24	3.9	-0.54	-1.87	-3.55
CD53	45.01	43.12	45.01	23.1	11.57	25.13	-0.96	-1.9	-0.84
ST18	8.42	7.43	6.77	4.47	1.98	0.28	-0.91	-1.91	-4.6
FSCN1	28.94	66.6	28.09	27.51	17.69	5.38	-0.07	-1.91	-2.38
SCUBE1	4.08	6.36	4.34	3.4	1.67	0.79	-0.26	-1.93	-2.46
SLC45A3	5.45	7.53	4.51	4.16	1.94	1.11	-0.39	-1.96	-2.02
BIN1	7.38	8.83	5.03	5.35	2.23	0.99	-0.46	-1.99	-2.35
CD79B	11.63	16.83	9.2	12.15	4.21	0.59	0.06	-2	-3.96
ID1	5.79	11.31	5.68	5.51	2.7	2.05	-0.07	-2.07	-1.47
PTPRCAP	15.56	39.06	12.55	17.34	9.13	2.27	0.16	-2.1	-2.47
SULT1C2	4.79	4.44	4.32	2.45	1.03	0.35	-0.97	-2.11	-3.63
SLC2A3	10.32	9.23	8.87	6.27	1.99	1.15	-0.72	-2.21	-2.95
CKB	27.77	65.46	29.5	21.33	13.27	4.32	-0.38	-2.3	-2.77
PTRF	17.13	19.81	13.67	8.47	3.02	1.47	-1.02	-2.71	-3.22

## Sheet: day 10 DEG
geneName	siMM 2days	siRE 2days	siMM 4days	siRE 4days	siMM 10days	siRE 10days	d2_FC	d4_FC	d10_FC
CAPG	0.39	0.53	0.65	1.41	5.99	117.5	1.85	3.5	7.5
MS4A3	11.24	10.06	16.58	92.56	409.23	1078.51	3.04	5.35	6.02
BPI	2.86	2.72	6.74	44.93	259.01	411.83	3.97	6.57	5.93
CAMP	0.3	0.28	0.47	0.35	0.3	27.56	0.22	0.1	5.87
NKG7	1.44	1.47	3.37	8.82	36.11	179.9	2.61	4.62	5.74
S100A8	0.8	1.03	12.38	3.83	22.32	656.85	2.26	4.44	5.73
HCK	0.66	0.55	1.27	2.09	6.16	65.41	1.66	3.49	5.69
CEACAM6	1.38	0.73	1.65	25.11	49.76	79.46	4.19	6.09	5.59
MCEMP1	0.2	0.2	0.33	0.2	0.27	14.94	0	0.43	5.5
NFE2	1.09	1.17	1.61	10.08	24.82	69.15	3.21	4.41	5.42
C11orf21	0.28	0.25	0.22	1.78	6.96	9.29	2.67	4.8	5.4
FGR	0.28	0.3	0.36	0.38	1.38	14.08	0.44	2.2	5.29
RNASE3	3.34	2.45	5.81	16.89	83.95	227.46	2.34	5.1	5.29
HCST	7.56	9.04	14.51	41.98	147.34	543.52	2.47	4.03	5.23
LITAF	0.34	0.32	0.31	0.36	0.63	11.52	0.08	0.98	5.22
C10orf54	0.37	0.39	0.58	1.23	2.18	20.9	1.73	2.48	5.17
TYROBP	1.37	0.9	4.13	4.13	10.92	146.37	1.59	3.6	5.15
AOAH	0.33	0.4	0.37	0.71	3.2	12.69	1.11	3	5.1
CST7	4.8	3.81	5.23	28.72	70.91	179.07	2.58	4.22	5.1
HP	0.32	0.39	0.7	0.29	0.28	23.84	-0.14	-0.48	5.09
S100A9	6.96	13.82	27.85	22.2	46.17	876.89	1.67	1.74	4.98
RETN	1.51	1.03	3.84	2.07	5.14	117.92	0.46	2.32	4.94
CXCR4	5.71	4.6	12.45	17.73	31.19	365	1.63	2.76	4.87
LAT2	0.4	0.46	0.33	1	1.46	9.18	1.32	1.67	4.8
FOLR3	0.3	0.37	0.66	0.28	0.27	17.95	-0.1	-0.45	4.77
SYK	0.51	0.45	0.48	0.57	1.25	12.84	0.16	1.47	4.74
OLFM4	0.62	0.57	1.12	3.36	9.75	29.97	2.44	4.1	4.74
SLA	2.02	2	4.27	8.94	18.97	114	2.15	3.25	4.74
LTC4S	0.2	0.29	0.2	1.09	2.81	4.84	2.45	3.28	4.6
ARG1	0.2	0.2	0.31	0.24	0.3	7.54	0.26	0.58	4.6
SERPINB10	0.59	0.46	0.27	1.96	4.36	6.21	1.73	3.24	4.52
ANXA3	1.7	1.13	2.46	4.74	8.87	56.37	1.48	2.97	4.52
S100A12	0.2	0.2	0.2	0.2	0.2	4.46	0	0	4.48
SELPLG	1.13	1.02	1.44	8	14.01	32.23	2.82	3.78	4.48
IL6R	1.28	1.05	1.67	5.5	10.44	36.94	2.1	3.31	4.47
CD24	12.02	9.02	20.19	38.62	109.96	409.23	1.68	3.61	4.34
SIGLEC6	0.25	0.26	0.32	0.28	0.28	6.37	0.16	0.11	4.32
C1orf162	0.92	0.72	1.45	1.91	6.79	28.75	1.05	3.24	4.31
S100A6	3.92	2.83	4.04	9	10.35	75.9	1.2	1.87	4.23
SRGN	242.43	181.84	465.6	672.03	2334.33	8591.24	1.47	3.68	4.21
MS4A6A	0.49	0.36	0.3	2.05	5.27	5.44	2.06	3.87	4.18
FCER1G	3.96	3.62	7.58	7.57	20.71	137.61	0.93	2.52	4.18
FBN1	0.48	0.49	0.62	0.89	2.22	11.11	0.89	2.18	4.16
TCN1	0.26	0.2	0.22	0.29	0.24	3.87	0.16	0.26	4.14
RFX8	0.2	0.29	0.24	0.28	0.81	4.21	0.49	1.48	4.13
DDIT4L	0.39	0.34	0.34	0.4	0.95	5.77	0.04	1.48	4.08
ADGRG5	0.25	0.2	0.23	1.01	1.65	3.87	2.01	3.04	4.07
LGALS3	0.67	0.47	0.9	1.27	1.34	14.83	0.92	1.51	4.04
RPS6KA1	3.78	3.54	4.06	15.65	21.26	65.7	2.05	2.59	4.02
ANKRD44	0.51	0.44	0.5	0.85	1.84	7.96	0.74	2.06	3.99
LAPTM5	18.44	16.8	39.82	79.06	201.62	631.94	2.1	3.59	3.99
LCP1	10.26	8.43	12.82	23.15	50.96	201.62	1.17	2.6	3.98
GPR183	0.42	0.34	1.21	0.44	0.49	18.87	0.07	0.53	3.96
PSTPIP1	1.04	1.48	1.18	3.55	8.46	17.74	1.77	2.52	3.91
ADCY7	0.8	0.79	0.63	3.1	3.75	9.38	1.95	2.25	3.9
RASSF5	1.27	0.89	1.86	3.31	7.17	27.28	1.38	3.01	3.87
PRAM1	0.47	1.11	0.74	2.14	8.96	10.49	2.19	3.01	3.83
PRKCD	0.88	0.89	0.78	1.16	2.33	10.96	0.4	1.39	3.81
FUT7	0.2	0.26	0.24	0.66	1.25	3.27	1.72	2.27	3.77
RASSF2	2.79	2.43	3.32	11.06	16.71	44.9	1.99	2.78	3.76
AHNAK	0.37	0.36	0.43	0.57	1.09	5.66	0.62	1.6	3.72
NFIL3	1.78	1.08	2.18	2.24	3.4	28.75	0.33	1.65	3.72
PTPN22	4.24	3.1	5.32	8.62	20.74	68.86	1.02	2.74	3.69
CLIP2	0.37	0.46	0.41	0.59	0.82	5.27	0.67	0.83	3.68
LSP1	0.43	0.47	0.48	0.43	0.36	5.91	0	-0.38	3.62
BHLHE40	1.68	1.73	2.54	2.65	6.12	31.32	0.66	1.82	3.62
CLEC12A	7.21	6.45	17.93	12.48	54.31	220.05	0.79	3.07	3.62
BCL2A1	0.49	0.35	0.65	0.22	0.33	7.65	-1.16	-0.08	3.56
SLC26A11	0.27	0.31	0.29	0.23	0.25	3.37	-0.23	-0.31	3.54
CSF1R	0.58	0.6	0.73	0.85	2.04	8.49	0.55	1.77	3.54
ALOX5AP	4.36	3.54	4.5	6.26	14.72	52.49	0.52	2.06	3.54
ID2	4.95	3.88	5.53	10.64	12.92	63.71	1.1	1.74	3.53
PTPN12	0.66	0.46	0.54	1.14	1.26	6.17	0.79	1.45	3.51
LGALS1	1.99	1.15	1.17	7.83	2.65	13.36	1.98	1.2	3.51
NHSL2	0.54	0.43	0.39	0.39	1.15	4.35	-0.47	1.42	3.48
PTGER4	2.25	1.92	3.25	3.73	9.81	36.27	0.73	2.35	3.48
FAM101B	4.83	4.38	5.12	12.55	16.86	56.15	1.38	1.94	3.46
CEACAM1	0.2	0.2	0.28	0.2	0.2	3.02	0	0	3.43
PTAFR	0.38	0.36	0.33	0.37	0.32	3.55	-0.04	-0.17	3.43
ANXA1	7.95	4.77	6.35	21.42	37.13	68.29	1.43	2.96	3.43
CD82	2.65	2.68	4.87	14.61	26.99	50.66	2.46	3.33	3.38
WIPI1	3.08	1.95	3.1	4.85	9.71	31.5	0.66	2.32	3.35
MARCKS	0.39	0.33	0.33	0.33	0.53	3.3	-0.24	0.68	3.32
PALD1	0.35	0.35	0.47	0.91	1.31	4.7	1.38	1.9	3.32
FPR1	0.2	0.34	0.42	0.26	0.2	4.1	0.38	-0.77	3.29
NCF2	12.07	10.27	18.07	17.42	39.48	166.98	0.53	1.94	3.21
CD300LF	3.93	3.17	6.1	5.51	4.81	56.23	0.49	0.6	3.2
LRRK2	0.39	0.38	0.52	0.49	0.88	4.74	0.33	1.21	3.19
ZCCHC24	0.33	0.33	0.34	0.47	0.75	3.05	0.51	1.18	3.17
OGG1	0.78	0.7	0.86	2.05	3.29	7.51	1.39	2.23	3.13
PIWIL4	7.98	6.06	12.19	15.97	39.26	106.85	1	2.7	3.13
RNASE2	52.71	41.48	75.02	133.71	363.44	655.1	1.34	3.13	3.13
IRF8	1.05	0.69	1.55	3.14	2.95	13.09	1.58	2.1	3.08
TNFAIP2	0.43	0.53	0.5	0.54	0.73	4.2	0.33	0.46	3.07
TNFSF13	0.54	0.5	0.51	1.25	1.39	4.29	1.21	1.48	3.07
AP1S2	1.54	1.06	2.19	3.44	6.53	17.98	1.16	2.62	3.04
TMEM71	2.01	1.62	2.49	2.57	2.83	20.53	0.35	0.8	3.04
PADI2	1.07	1.07	0.92	1.39	1.15	7.49	0.38	0.1	3.03
NEDD9	0.6	0.51	0.51	0.72	1.16	4.13	0.26	1.19	3.02
FOS	1.36	11.26	7.15	1.06	9.39	57.48	-0.36	-0.26	3.01
STX11	0.45	0.44	0.4	0.55	0.97	3.2	0.29	1.14	3
PILRA	0.57	0.49	0.62	0.5	0.52	4.84	-0.19	0.09	2.96
BCL6	0.51	0.5	0.41	0.35	0.78	3.17	-0.54	0.64	2.95
TNFRSF1B	1.88	1.6	1.17	2.02	1.49	9.04	0.1	-0.1	2.95
IGFBP7	42.37	30.43	39.97	91.47	186.46	307.66	1.11	2.62	2.94
TARP	3.6	2.42	5.49	8.6	19.1	41.91	1.26	2.98	2.93
AP5B1	3.63	5.34	7.06	12.23	33.86	53.66	1.75	2.66	2.93
ATP8B4	5.11	2.88	5.4	7.24	16.66	40.79	0.5	2.53	2.92
NPC2	54.96	43.87	66.6	60.89	105.15	504.5	0.15	1.26	2.92
LYZ	74.75	74.34	337.5	68.49	184.75	2555.17	-0.13	1.31	2.92
KIAA0513	0.36	0.43	0.43	0.25	0.22	3.23	-0.53	-0.97	2.91
PLAC8	15.45	15.02	16.43	39.48	85.34	123.32	1.35	2.51	2.91
NLRC4	1.96	1.21	2.24	2.3	3.17	16.63	0.23	1.39	2.89
SGK1	0.47	0.39	0.42	0.42	0.43	3.07	-0.16	0.14	2.87
KLF10	2.96	1.58	2.15	3.25	3.44	15.69	0.13	1.12	2.87
CYTH4	1.29	1.26	1.43	2.43	4.13	10.36	0.91	1.71	2.86
ATP2B4	4.34	3.67	4.64	9.24	18.07	33.63	1.09	2.3	2.86
BIN2	4.34	3.19	5.99	7.66	15.74	43.57	0.82	2.3	2.86
OLR1	0.31	0.24	0.6	0.27	0.29	4.3	-0.2	0.27	2.84
CRIP1	4.82	4.35	3.76	9.28	11.94	26.91	0.95	1.46	2.84
MYO1F	5.53	7.35	8.08	14.15	27.19	57.94	1.36	1.89	2.84
TXNIP	100.48	50.17	57.96	88.12	101.69	410.54	-0.19	1.02	2.82
UGCG	3.32	2.17	2.49	2.92	3.17	17.42	-0.19	0.55	2.81
PRG2	2.32	1.31	1.66	148.81	205.62	11.55	6	7.29	2.8
ADRB2	1.21	0.68	0.98	1.21	1.18	6.8	0	0.8	2.79
SMIM14	2.25	1.29	2.51	2.54	6.18	17.34	0.17	2.26	2.79
IFI30	4.25	2.75	3.72	3.24	1.85	25.81	-0.39	-0.57	2.79
NCF1	0.84	1.06	0.91	1.88	1.54	6.24	1.16	0.54	2.78
LPAR4	0.53	0.47	0.53	0.43	0.71	3.6	-0.3	0.6	2.76
KLF5	1.32	1.22	1.55	1.13	1.7	10.41	-0.22	0.48	2.75
TLR4	1.53	1.07	2.15	1.39	2.23	14.44	-0.14	1.06	2.75
MBP	2.92	2.13	3.46	5.82	8.25	23.19	1	1.95	2.74
ITGB2	6.85	8.57	7.02	12.03	9.76	46.8	0.81	0.19	2.74
VIM	0.5	0.38	0.52	0.47	0.39	3.46	-0.09	0.04	2.73
ELL2	3.26	2.16	3.49	4.77	7.52	23	0.55	1.8	2.72
DPEP2	0.81	0.59	0.61	1.52	1.61	3.92	0.91	1.45	2.68
CD68	10.09	6.88	12.5	12.48	16.04	80.1	0.31	1.22	2.68
NDRG1	10.65	9.77	17.04	15.69	28.05	109.24	0.56	1.52	2.68
PPM1M	1.17	1	1.17	2.96	2.89	7.47	1.34	1.53	2.67
IL10RA	0.44	0.43	0.49	0.38	0.6	3.09	-0.21	0.48	2.66
DUSP10	1.23	0.97	1.8	1.59	2.04	11.35	0.37	1.07	2.66
SASH3	1.51	1.53	1.66	2.78	3.17	10.45	0.88	1.05	2.65
GLIPR2	1.15	1.05	1.11	1.35	1.36	6.88	0.23	0.37	2.63
BTG1	7.67	6.22	12.08	9.5	18.8	74.54	0.31	1.6	2.63
MCU	19.57	14.25	20.61	39.92	78.97	123.5	1.03	2.47	2.58
PLB1	1.43	1.21	1.96	4.04	8.35	11.59	1.5	2.79	2.56
GPR141	3.38	2.55	4.23	3.09	4.55	24.96	-0.13	0.84	2.56
ZNF880	1.56	0.99	2.15	1.65	2.13	12.62	0.08	1.11	2.55
TSC22D3	6.6	6.47	7.8	6.46	13.72	45.27	-0.03	1.08	2.54
PINK1	3.04	3.28	3.91	5.44	7.34	22.51	0.84	1.16	2.53
TMEM55A	1.83	1.34	1.84	1.6	1.95	10.57	-0.19	0.54	2.52
SPECC1	0.74	0.58	0.58	0.74	0.76	3.3	0	0.39	2.51
SERPINB8	2.36	1.67	3.44	2.72	4.79	19.53	0.2	1.52	2.51
CD101	0.75	0.47	1.25	0.6	0.25	7.05	-0.32	-0.91	2.5
ARHGAP24	1.23	1	1.26	1.77	2.26	6.97	0.53	1.18	2.47
DMXL2	6.35	5.14	6.93	5.9	17.51	38.49	-0.11	1.77	2.47
PTPRC	8.32	7.01	11.34	9.46	15.99	62.68	0.19	1.19	2.47
SFXN3	1.33	0.81	1.41	2.48	2.22	7.78	0.9	1.45	2.46
IFIT2	2.11	1.39	1.72	2.13	2.33	9.45	0.01	0.75	2.46
C19orf38	1.79	1.92	2.16	2.19	1.83	11.91	0.29	-0.07	2.46
TMEM173	12.55	15.62	16.58	25.03	57.24	91.47	1	1.87	2.46
BRI3	20.49	17.52	25.1	20.32	29.78	138.33	-0.01	0.77	2.46
IRS2	0.71	0.81	0.97	0.58	1.03	5.29	-0.29	0.35	2.45
MXRA7	13.38	10.28	13.57	20.49	26.13	73.44	0.61	1.35	2.44
IGFLR1	0.81	1.32	1.06	1.56	1.68	5.71	0.95	0.35	2.43
NCF1C	0.46	0.72	0.63	0.83	0.66	3.35	0.85	-0.13	2.41
FRMD3	0.64	0.62	0.6	0.7	1.21	3.17	0.13	0.96	2.4
GTF2IRD2B	0.75	0.59	0.68	0.61	1.15	3.57	-0.3	0.96	2.39
ERN1	1.1	0.98	1.19	1.27	2.51	6.25	0.21	1.36	2.39
STOX2	0.77	0.63	0.64	0.79	1.65	3.33	0.04	1.39	2.38
TDRD7	2.05	1.22	2.58	2.69	3.95	13.41	0.39	1.69	2.38
RAB32	30.98	22.11	30.78	44.63	68.39	158.67	0.53	1.63	2.37
RENBP	1.31	1.91	2.22	2.19	2.16	11.38	0.74	0.18	2.36
MEGF9	5.33	4.59	6.54	5.5	7.42	33.53	0.05	0.69	2.36
IL17RA	2.84	2.86	3.14	3.29	4.46	15.86	0.21	0.64	2.34
CTSG	451.78	374.6	411.83	1245.29	3154.74	2090.22	1.46	3.07	2.34
RILPL1	0.72	0.66	0.75	0.65	0.87	3.77	-0.15	0.4	2.33
DHRS9	5.28	4.06	4.84	8.01	11.87	24.3	0.6	1.55	2.33
FLOT2	8.28	8.75	8.58	18.16	24.52	43.22	1.13	1.49	2.33
RALB	9.79	7.6	10.53	14.41	22.47	53.02	0.56	1.56	2.33
ECRP	5.62	4.39	8.28	11.48	19.62	41.3	1.03	2.16	2.32
CFLAR	12.15	12.48	15.39	16.37	31.69	76.84	0.43	1.34	2.32
SLC31A2	4.75	3.27	5.19	8.8	12.47	25.43	0.89	1.93	2.29
TCP11L2	0.94	0.69	1.22	1.31	2.01	5.92	0.48	1.54	2.28
KLHDC8B	2.11	2.24	2.19	2.8	2.95	10.62	0.41	0.4	2.28
SLC1A4	5.4	3.95	4.92	8.85	10.67	23.67	0.71	1.43	2.27
EFCAB13	2.38	1.53	2.32	2.2	3.75	11.14	-0.11	1.29	2.26
ICAM3	12.6	13.43	8.24	26.73	32.8	39.29	1.09	1.29	2.25
CDKN2D	1.87	1.44	1.87	1.58	2.37	8.77	-0.24	0.72	2.23
ARHGAP30	6.03	6.19	6.68	7.67	12.11	31.34	0.35	0.97	2.23
ABCA7	0.72	0.94	0.76	1.07	2.35	3.53	0.57	1.32	2.22
KCNE3	5.75	4.03	10.19	7.13	12.87	47.56	0.31	1.68	2.22
GPR160	9.49	7.3	14.58	13.53	22.85	67.81	0.51	1.65	2.22
ASAH1	42.53	34.93	55.74	48.13	63.99	260.23	0.18	0.87	2.22
GCA	13.91	10.41	15.51	22.14	38.51	71.91	0.67	1.89	2.21
RGS14	1.55	2.11	1.38	3.11	3.8	6.34	1	0.85	2.2
RWDD2A	0.85	0.85	0.74	1.69	2.5	3.37	0.99	1.56	2.19
S100P	10.26	7.99	9.68	17.81	16.31	43.94	0.8	1.03	2.18
YPEL5	10.67	7.29	12.37	14.26	22.13	55.8	0.42	1.6	2.17
MNDA	23.3	15	24.03	23.37	38.72	108.03	0	1.37	2.17
ANXA5	44.36	39.05	52.38	59.59	92.4	235.12	0.43	1.24	2.17
NINJ1	1.47	1.87	1.27	3.42	2.49	5.68	1.22	0.41	2.16
TRIM36	1.05	1.07	1.81	1.57	2.02	8.11	0.58	0.92	2.16
TLE4	3.77	3.45	4.61	5.32	8.81	20.65	0.5	1.35	2.16
AMPD3	3.49	3.46	3.98	6.97	14.09	17.6	1	2.03	2.14
GABARAPL1	3.53	2.36	4.12	4.8	7.02	18.17	0.44	1.57	2.14
STBD1	0.82	0.74	1.09	1.27	1.34	4.76	0.63	0.86	2.13
ALDH3B1	6.94	9.62	8.24	15.35	23.04	36.18	1.15	1.26	2.13
FIG4	7.96	6.17	9.03	10.8	16.37	39.61	0.44	1.41	2.13
PLP2	9.88	6.68	9.98	16.44	14.19	43.8	0.73	1.09	2.13
PPP1R27	0.95	2.19	1.44	3.01	3.76	6.22	1.66	0.78	2.11
SIGLEC5	1.38	1.47	1.46	1.05	0.61	6.3	-0.39	-1.27	2.11
CREBRF	2.43	2.23	3.89	2.63	5.34	16.83	0.11	1.26	2.11
SLC39A11	21.88	18.78	20.42	32.12	51.2	87.88	0.55	1.45	2.11
IRAK2	1.35	0.94	1.12	1.32	1.38	4.81	-0.03	0.55	2.1
SIRPB1	1.5	1.5	1.91	2.78	4.58	8.21	0.89	1.61	2.1
C9orf89	2.66	3.48	2.21	5.07	4.01	9.48	0.93	0.2	2.1
ENTPD7	4.5	3.91	5.26	12.01	23.47	22.42	1.42	2.59	2.09
FLNA	15.79	28.5	20.41	25.96	46.63	86.77	0.72	0.71	2.09
ZNF438	11.6	8.98	14.45	13.55	20.29	60.89	0.22	1.18	2.08
HOTAIRM1	2.89	2.62	3.7	3.16	6.94	15.5	0.13	1.41	2.07
IFNGR1	19.86	16.43	26.11	27.29	39.75	109.96	0.46	1.27	2.07
IDNK	2.04	1.26	1.45	2.57	2.46	6.05	0.33	0.97	2.06
RASSF4	7.79	8.28	9.55	11.25	21.59	39.86	0.53	1.38	2.06
GLRX	18.61	16.34	23.19	28.54	35.44	96.9	0.62	1.12	2.06
GRN	33.49	58.84	39.8	47.37	78.75	166.16	0.5	0.42	2.06
LMNA	1.92	3.39	1.97	3.76	4.22	8.13	0.97	0.32	2.05
RASGRP2	9.59	12.26	11.21	30.93	51.64	46.33	1.69	2.07	2.05
ACSL1	10.2	8.31	12.69	10.34	14.59	52.54	0.02	0.81	2.05
SMAD7	1.72	1.47	2.34	1.88	3.16	9.61	0.13	1.1	2.04
P2RY13	2.65	1.36	3.85	2.64	4.17	15.81	-0.01	1.62	2.04
DPYD	1.09	0.8	1	1.06	0.97	4.09	-0.04	0.28	2.03
PDE6H	0.48	0.61	1.1	1	3.9	4.49	1.06	2.68	2.03
HDAC5	2.16	2.8	2.51	3.78	4.58	10.28	0.81	0.71	2.03
ERBB2IP	10.49	7.93	11.34	12.6	19.6	45.88	0.26	1.31	2.02
SAT1	62.27	53.36	81.5	74.75	144.11	331.69	0.26	1.43	2.02
SVIL	5.3	4.95	4.91	6.46	9.79	19.61	0.29	0.98	2
PREX1	4.38	4.76	5.33	4.89	6.25	21.21	0.16	0.39	1.99
LCP2	7.08	5.87	7.35	7.43	10.6	29.07	0.07	0.85	1.98
ENTPD1	0.89	0.73	0.87	2.08	4.39	3.4	1.22	2.59	1.97
C3orf35	0.85	0.65	0.87	0.81	0.57	3.42	-0.07	-0.19	1.97
SAT2	7.63	5.67	8.35	9.52	12.36	32.6	0.32	1.12	1.97
PVRL1	2.52	2.65	2.43	4.05	5.24	9.47	0.68	0.98	1.96
AFF2	7.2	6.57	8.81	10	18.66	34.31	0.47	1.51	1.96
IRF2BP2	46.87	52.29	64.12	68.6	131.65	248.78	0.55	1.33	1.96
CARD6	1.06	0.78	1.01	1.16	1.24	3.91	0.13	0.67	1.95
MVP	1.08	1.52	1.35	1.56	2.13	5.23	0.53	0.49	1.95
SLC16A3	2.6	4.38	3.48	6.36	4.81	13.43	1.29	0.14	1.95
SMPD1	1.68	1.43	1.57	2.49	2.71	6.02	0.57	0.92	1.94
FAM43A	1.43	1.58	1.8	1.77	2.05	6.93	0.31	0.38	1.94
MR1	1.84	1.44	2.04	2.37	3.3	7.82	0.37	1.2	1.94
C19orf18	0.87	0.55	1	0.61	1.2	3.81	-0.51	1.13	1.93
H6PD	2.25	1.68	2.33	3.25	5.16	8.86	0.53	1.62	1.93
IFIT3	2.77	2.13	2.63	2.52	3.75	10.03	-0.14	0.82	1.93
PLEKHO2	5.65	6.31	6.25	7.48	8.5	23.87	0.4	0.43	1.93
KRCC1	8.01	5.74	8.61	7.44	13.67	32.8	-0.11	1.25	1.93
PADI4	1.16	1.12	0.93	1.08	0.66	3.53	-0.1	-0.76	1.92
YBEY	1.41	1.16	1.15	1.93	1.96	4.34	0.45	0.76	1.92
GSE1	1.41	1.73	1.8	2.48	5.18	6.79	0.81	1.58	1.92
RGS18	20.76	16.15	23.88	26.6	41.09	90.3	0.36	1.35	1.92
RCSD1	23.5	21.75	25.85	40.57	58.38	97.67	0.79	1.42	1.92
MYL12A	90.3	72.36	98	116.04	168.57	369.95	0.36	1.22	1.92
SLC45A4	1.52	1.94	1.55	2.18	2.85	5.83	0.52	0.55	1.91
JUN	3.78	11.52	7.49	3.08	8.54	28.11	-0.3	-0.43	1.91
SDCBP	31.08	25.38	39.09	29.7	37.06	146.8	-0.07	0.55	1.91
LIN7A	11.04	8.66	11.37	12.57	19.28	42.3	0.19	1.15	1.9
RGCC	20.34	16.01	26.31	29.32	33.83	97.63	0.53	1.08	1.89
HSPBAP1	6.33	5.79	8.12	7.66	15.49	29.89	0.28	1.42	1.88
TM6SF1	6.37	4.45	8.31	6.93	10.77	30.68	0.12	1.28	1.88
CAT	164.74	136.48	212.1	284.96	500.38	780.46	0.79	1.87	1.88
ABCC2	0.71	0.71	0.84	0.77	1.39	3.06	0.12	0.97	1.87
IL4R	1.44	1.33	1.36	1.98	2.05	4.98	0.46	0.62	1.87
SYTL1	1.87	4.85	2.31	10.98	20.39	8.46	2.55	2.07	1.87
JAG1	1.82	1.47	2.83	2.27	4.07	10.38	0.32	1.47	1.87
SLC51A	3.01	2.7	3.27	4.42	9.8	11.92	0.55	1.86	1.87
FGD4	3.19	2.58	3.47	3.24	3.84	12.72	0.02	0.57	1.87
STK17B	4.63	3.61	4.53	7.56	9.36	16.56	0.71	1.37	1.87
HMHA1	4.5	9.18	4.98	9.76	13.72	18.24	1.12	0.58	1.87
CCR2	1.21	0.56	1.53	0.74	0.45	5.54	-0.71	-0.32	1.86
RNF19B	2.64	2.43	2.78	2.66	2.51	10.06	0.01	0.05	1.86
HS1BP3	3.51	3.66	3.99	4.35	5.61	14.44	0.31	0.62	1.86
CXCL8	3.26	2.43	10.4	1.67	1.72	37.74	-0.97	-0.5	1.86
ACTN1	26.05	33.13	35.17	37.55	64.71	127.88	0.53	0.97	1.86
RIN3	1.05	1.74	1.49	1.76	2.26	5.36	0.75	0.38	1.85
FAM228B	2.18	1.44	2.52	2.5	4.01	9.09	0.2	1.48	1.85
UAP1L1	3.06	3.74	4.27	3.11	4.76	15.4	0.02	0.35	1.85
CAPN3	3.77	3.19	4.48	6.04	10.84	16.15	0.68	1.76	1.85
RNF24	3.84	4.35	5.3	5.57	9.85	19.16	0.54	1.18	1.85
FUCA1	2.54	1.64	2.74	3.43	5.19	9.81	0.43	1.66	1.84
PSD4	2.94	3.49	3.44	8.12	10.07	12.34	1.47	1.53	1.84
CSGALNACT2	7.19	6.01	10.34	7.26	12.21	36.99	0.01	1.02	1.84
SQSTM1	31.36	34.38	42.45	36.51	42.59	152.37	0.22	0.31	1.84
CITED2	48.49	71.11	70.91	61.2	132.56	253.99	0.34	0.9	1.84
ATP10D	2.29	1.71	2.89	2.64	4.83	10.24	0.21	1.5	1.83
MAP3K8	4.21	3.72	5.59	5.26	8.98	19.94	0.32	1.27	1.83
BLVRB	9.5	10.71	9.6	11.53	12.08	34.2	0.28	0.17	1.83
P2RY2	2.68	2.95	3.41	5.44	9.78	12.01	1.02	1.73	1.82
RRAGC	6.22	4.06	6.62	6.4	6.34	23.38	0.04	0.64	1.82
M1AP	6.23	6.22	6.94	8.03	17.37	24.58	0.37	1.48	1.82
TOM1	6.35	7.93	7.07	10.73	12.33	25.03	0.76	0.64	1.82
EVI2B	14.51	10.48	17.98	9.87	16.29	63.4	-0.56	0.64	1.82
AGTPBP1	20.41	16.86	23.6	22.55	36.99	83.43	0.14	1.13	1.82
TPSB2	2.15	1.78	2.01	2.83	0.98	7.03	0.4	-0.86	1.81
MPPE1	3.23	2.92	3.37	4.03	4.92	11.83	0.32	0.75	1.81
NR1D2	7.18	5.17	8	7.02	9.19	28.08	-0.03	0.83	1.81
NIPAL2	1.47	0.88	1.28	1.92	3.39	4.46	0.39	1.95	1.8
OTUD1	1.66	1.35	2.28	1.59	2.5	7.95	-0.06	0.89	1.8
ALPK1	3.26	2.63	3.43	3.68	5.92	11.94	0.17	1.17	1.8
CCPG1	6.58	5.55	10.5	7.44	9.87	36.54	0.18	0.83	1.8
PLAU	26.12	24.08	30.55	28.76	40.83	106.6	0.14	0.76	1.8
C3	0.33	0.28	1.62	0.31	0.25	5.59	-0.09	-0.16	1.79
SNX20	3.69	3.74	3.59	6.29	8.22	12.45	0.77	1.14	1.79
CSTA	60.31	54.17	83.18	67.36	125.28	286.86	0.16	1.21	1.79
FAM107B	91.1	76.98	116.5	107.14	182.75	401.91	0.23	1.25	1.79
SKIL	4.36	3.45	6.58	3.82	5.08	22.64	-0.19	0.56	1.78
PIK3R5	2.11	2.23	2.31	1.99	2.2	7.88	-0.08	-0.02	1.77
MTMR3	6.15	5.6	6.89	6.66	9.78	23.53	0.11	0.8	1.77
C3AR1	10.28	8	10.33	15.62	18.59	35.12	0.6	1.22	1.77
MANBA	44.3	37.18	50.17	53.78	81.95	170.53	0.28	1.14	1.77
GHRL	1.22	1.36	1.98	1.84	4.96	6.7	0.59	1.87	1.76
ARID5A	3.62	5.23	3.36	5.72	5.9	11.35	0.66	0.17	1.76
KLHL24	13.42	11.21	18.01	14.52	24.92	61.05	0.11	1.15	1.76
ZCWPW1	0.98	0.74	1.14	0.97	1.25	3.83	-0.01	0.76	1.75
PLAUR	7.32	6.43	5.4	9.29	7.64	18.17	0.34	0.25	1.75
NFKBIA	18.91	18.59	20.97	23.21	31.34	70.63	0.3	0.75	1.75
TNFAIP8	22.42	20.76	29.34	44.18	72.11	98.99	0.98	1.8	1.75
DPY19L1P1	0.8	0.76	0.96	0.87	2.15	3.21	0.12	1.5	1.74
PPP2R5A	17.09	13.21	16.93	16.76	19.16	56.63	-0.03	0.54	1.74
VAV1	17.12	18.16	19.19	30.63	42.92	64.16	0.84	1.24	1.74
TSPAN14	8.19	9.1	10.21	10.12	15.72	33.89	0.31	0.79	1.73
CEBPE	13.61	28.94	12.73	74.54	58.64	42.17	2.45	1.02	1.73
THEMIS2	26.13	26.76	32.25	32.8	46.33	106.99	0.33	0.79	1.73
FAM209A	0.64	0.64	1.23	0.6	1.22	4.04	-0.09	0.93	1.72
SNX30	4.73	3.68	5.33	5.24	7.32	17.57	0.15	0.99	1.72
C18orf32	7.89	4.77	5.67	6.94	9.65	18.62	-0.19	1.02	1.72
CCDC7	7.78	6.2	8.98	7.12	11.41	29.55	-0.13	0.88	1.72
PNRC1	45.54	46.43	64.16	52.17	95.03	211.2	0.2	1.03	1.72
TPRG1L	3.71	2.83	3.63	4.5	4.85	11.86	0.28	0.78	1.71
RAB27A	6.69	4.92	8.73	9.42	11.99	28.48	0.49	1.29	1.71
SLC40A1	11.7	8.41	11.04	13.77	16.7	36.19	0.24	0.99	1.71
SNTB1	8.92	8.7	12.2	10.16	14.62	40.05	0.19	0.75	1.71
DDIT3	24.79	17.23	25.72	27.71	27.62	84.31	0.16	0.68	1.71
RAC2	44.1	51.11	49.56	74.9	124.6	162.18	0.76	1.29	1.71
OSTM1	3.95	3.48	4.26	3.61	4.9	13.86	-0.13	0.49	1.7
TP53TG1	3.35	2.51	3.1	6.22	6.17	9.99	0.89	1.3	1.69
PCGF5	1.75	0.78	1.26	1.21	1.95	4.04	-0.53	1.32	1.68
RIPK3	1.31	1.4	1.7	1.96	3.13	5.46	0.58	1.16	1.68
RHOU	10.92	9.36	13.93	16.49	26.56	44.59	0.59	1.5	1.68
PTPN6	18.41	22.68	21.66	35.15	45.64	69.5	0.93	1.01	1.68
CTSD	29.06	66.23	38.51	47.74	68.97	123.73	0.72	0.06	1.68
RASGRP4	1.4	1.72	1.53	2.38	3	4.88	0.77	0.8	1.67
KANSL1L	1.93	1.55	2.19	2.13	3.44	6.97	0.14	1.15	1.67
CEBPB	2.94	3.07	3.11	3.52	3.95	9.87	0.26	0.36	1.67
TESC	18.59	25.88	17.06	42.37	40.98	54.47	1.19	0.66	1.67
TXK	0.57	0.57	0.95	0.39	0.96	3	-0.55	0.75	1.66
CCND3	3.86	3.35	3.06	3.52	3.35	9.68	-0.13	0	1.66
ANO10	4.94	3.21	4.31	5.14	6.09	13.58	0.06	0.92	1.66
MGAT4A	6.03	5.05	7.43	6.39	9.6	23.43	0.08	0.93	1.66
SERTAD1	1.75	2.22	1.24	2.07	1.44	3.88	0.24	-0.62	1.65
SLC48A1	2.47	2.32	3.51	4.49	6.47	10.99	0.86	1.48	1.65
SNX18	4.48	4.09	5.07	4.34	5.34	15.86	-0.05	0.38	1.65
CEBPD	5.21	8.66	9.92	6.48	14.3	31.19	0.31	0.72	1.65
IL10RB	15.48	14.27	16.29	18.05	20.28	51.2	0.22	0.51	1.65
OMA1	31.41	24.02	31.08	30.9	44.93	97.77	-0.02	0.9	1.65
DENND2D	1.36	0.84	1.35	1.46	2.05	4.2	0.1	1.29	1.64
SYNJ1	1.29	1.2	1.58	1.53	2.76	4.91	0.25	1.2	1.64
JDP2	2.73	3.18	3.2	3.94	4.75	9.94	0.53	0.58	1.64
RFFL	6.34	5.54	7.76	8.21	12.18	24.13	0.37	1.14	1.64
NINJ2	8.97	8.21	10.25	14.89	22.73	32	0.73	1.47	1.64
RAB4B	0.97	2.83	1.92	2.71	3.8	5.94	1.48	0.43	1.63
CITED4	2.57	3.1	2.71	3.83	4.96	8.38	0.58	0.68	1.63
ARAP1	7.24	10.78	8.55	9.82	14.37	26.54	0.44	0.41	1.63
DHRS7	29.63	26.06	29.67	40.43	44.08	91.62	0.45	0.76	1.63
RAB37	29.35	27.84	35.57	37.19	63.22	110.41	0.34	1.18	1.63
GNS	33.97	27.33	38.9	34.87	48.72	120.08	0.04	0.83	1.63
GPR162	4.39	4.24	3.29	4.46	4.09	10.08	0.02	-0.05	1.62
STK10	6.43	7.08	6.55	8.61	11.48	20.1	0.42	0.7	1.62
FAM105A	5.39	4.15	6.69	4.38	6.98	20.62	-0.3	0.75	1.62
S100A11	165.04	138.33	175.5	198.76	255.63	538.97	0.27	0.89	1.62
SLC36A1	2.49	2.67	2.49	2.81	4.1	7.58	0.17	0.62	1.61
ELF4	3.86	3.52	4.39	4.4	5.9	13.42	0.19	0.75	1.61
ST3GAL6	5.81	4.46	6.82	4.06	4.38	20.81	-0.52	-0.03	1.61
ADD3	16.09	13.46	17	23.32	31.29	51.73	0.54	1.22	1.61
PIK3IP1	4.17	3.2	4.45	4.54	3.42	13.52	0.12	0.1	1.6
STYXL1	6.79	4.71	6.26	7.93	9.97	18.96	0.22	1.08	1.6
ITGA9	6.97	6.01	6.62	6.66	8.31	20.09	-0.07	0.47	1.6
DGKG	8.94	8.2	9.96	11.83	20.97	30.15	0.4	1.35	1.6
VPS8	29.52	23.54	32.41	33.55	60.73	98.21	0.18	1.37	1.6
CCDC88B	1.46	3.58	1.99	2.79	5.64	5.99	0.93	0.66	1.59
RNASEL	2.79	1.96	2.57	2.58	3.08	7.73	-0.11	0.65	1.59
DIRC2	3.89	3.19	4.09	4.14	6.87	12.27	0.09	1.11	1.58
ST3GAL1	13.71	14.44	17.75	15.29	23.48	53.07	0.16	0.7	1.58
GYG1	17.93	15.65	18.51	22.57	30.86	55.21	0.33	0.98	1.58
SFXN5	0.97	1.06	1.03	1.66	2.13	3.06	0.78	1.01	1.57
CYLD	4.31	3.4	5.03	5.05	7.75	14.93	0.23	1.19	1.57
BBS2	7.85	6.67	8.72	13.17	18.19	25.94	0.75	1.45	1.57
APMAP	53.75	46.86	53.78	75.07	82.57	159.38	0.48	0.82	1.57
WDR45	4.33	3.93	3.43	6.14	6.46	10.08	0.5	0.72	1.56
AAED1	4.04	3.48	3.86	4.6	4.28	11.4	0.19	0.3	1.56
RASAL3	1.83	2.82	2.11	4.02	5.73	6.18	1.14	1.02	1.55
TESK2	3.12	2.62	3.43	4.81	6.4	10.06	0.62	1.29	1.55
MFAP4	3.57	3.16	3.76	7.35	10.37	10.98	1.04	1.71	1.55
ICAM1	2.42	2.48	2.03	2.36	1.81	5.89	-0.04	-0.45	1.54
SIRPA	4.56	4.98	5.16	4.58	5.52	15.05	0.01	0.15	1.54
SGPL1	8.52	6.86	9.85	9.95	12.61	28.62	0.22	0.88	1.54
CXorf21	11.22	7.57	13.22	13.89	21.43	38.44	0.31	1.5	1.54
CLK1	35.83	37.43	53.66	38.29	58.95	155.73	0.1	0.66	1.54
SLC16A5	1.06	1.49	1.41	1.32	2.26	4.06	0.32	0.6	1.53
NCOA1	2.93	2.49	3.29	3	4.61	9.51	0.03	0.89	1.53
SLC17A5	8.14	6.62	8.39	8.24	9.45	24.19	0.02	0.51	1.53
ZFP36L2	14.84	19.17	21.09	15.97	35.34	61.07	0.11	0.88	1.53
LTA4H	79.46	68.05	76.79	80.3	84.42	222.13	0.02	0.31	1.53
PYGL	144.33	126.78	155.73	170.53	211.2	450.6	0.24	0.74	1.53
TBC1D10C	4.48	6.47	4.65	8.74	12.02	13.29	0.96	0.89	1.52
GAB2	8.74	9.88	12.6	8.65	14.57	36.16	-0.01	0.56	1.52
EVI2A	17.71	11.96	18.83	16.31	15.77	53.91	-0.12	0.4	1.52
PLCB2	2.44	3.36	3.07	3.96	8.83	8.75	0.7	1.39	1.51
RRM2B	4.8	3.73	5.22	5.22	6.46	14.83	0.12	0.79	1.51
SLC43A3	13.33	14.39	13.97	31.26	39.21	39.8	1.23	1.45	1.51
CSF2RB	0.9	1.1	1.11	1.03	1.13	3.14	0.19	0.04	1.5
KAT2B	2.07	1.36	1.81	2.22	3.09	5.13	0.1	1.18	1.5
ACSM3	2.23	1.21	1.84	4.4	3.99	5.22	0.98	1.72	1.5
ASAP1	4.59	4.67	7	3.89	8.67	19.81	-0.24	0.89	1.5
FNBP1	6.02	5.7	7.79	10.63	15.68	22.06	0.82	1.46	1.5
HBP1	16.31	12.62	17.13	17.89	22.41	48.36	0.13	0.83	1.5
S100A4	56.9	49.37	51.16	114.81	111.9	144.59	1.01	1.18	1.5
ALAS1	54.53	53.46	64.6	91.23	119.42	182.43	0.74	1.16	1.5
DAZAP2	86.05	73.12	90.65	83.59	116.34	256.34	-0.04	0.67	1.5
ZBTB16	1.53	2.26	1.72	3.44	3.33	4.83	1.17	0.56	1.49
TGFBR1	7.72	6.21	9.43	6.68	9.11	26.56	-0.21	0.55	1.49
TMEM60	16.72	15.04	19.14	17.86	22.43	53.71	0.1	0.58	1.49
SH3KBP1	19.48	18.27	25.28	19.74	29.49	71.04	0.02	0.69	1.49
EMID1	2.38	2.65	1.99	5.71	6.29	5.57	1.26	1.25	1.48
SH3BP2	1.64	2.44	2.2	2.81	4.23	6.14	0.78	0.79	1.48
TMEM170B	2.09	1.5	2.87	1.91	3.09	7.98	-0.13	1.04	1.48
HSPA7	1.02	1.57	1.3	2.65	6.81	3.59	1.38	2.12	1.47
PTPRJ	1.47	1.34	1.53	1.26	1.05	4.25	-0.22	-0.35	1.47
DNAJB2	2.04	1.93	2.16	3.05	3.11	5.99	0.58	0.69	1.47
SIPA1	3.51	6.11	3.47	6.87	7.92	9.58	0.97	0.37	1.47
FGD3	5.11	6	5.01	5.4	5.11	13.91	0.08	-0.23	1.47
FAM214B	1.03	1.29	1.57	1.55	2.44	4.33	0.59	0.92	1.46
NFAM1	2.5	2.56	2.75	3.45	5.14	7.55	0.46	1.01	1.46
ANKRD13D	7.68	13.15	8.61	13.31	17.24	23.68	0.79	0.39	1.46
ARHGEF18	7.83	10.91	9.35	12.42	21.03	25.72	0.67	0.95	1.46
PARVG	11.08	12.36	10.45	22.12	30.36	28.78	1	1.3	1.46
PTK2B	18.02	23.33	23.35	22.12	36.08	64.41	0.3	0.63	1.46
EFHD2	5.22	7.11	5.44	9.59	10.37	14.83	0.88	0.54	1.45
FCGR2A	5.67	4.71	5.48	13.29	22.5	14.95	1.23	2.26	1.45
TRIM21	10.19	8.71	12.07	11.95	12.05	32.88	0.23	0.47	1.45
FILIP1L	1.6	0.96	1.6	1.72	2.99	4.35	0.1	1.64	1.44
CEBPA	3.45	3.77	3.25	5.98	5.19	8.83	0.79	0.46	1.44
SH3BGRL3	24.37	23.67	23.71	36.08	43.7	64.48	0.57	0.88	1.44
ATP6AP1	33.59	40.79	37.27	46.61	55.69	100.87	0.47	0.45	1.44
FLCN	4.74	5.11	5.12	5.85	5.83	13.76	0.3	0.19	1.43
XYLT1	1.24	1.07	1.39	1.3	1.44	3.73	0.07	0.43	1.42
LAMB2P1	1.23	1	1.42	1.35	2.19	3.79	0.13	1.13	1.42
ANKRD12	6.55	4.94	6.55	5.69	7.59	17.53	-0.2	0.62	1.42
VCL	19.73	17.82	18.05	21.89	24.99	48.23	0.15	0.49	1.42
LYST	34.41	32.18	46.72	34.81	71.76	124.6	0.02	1.16	1.42
NR3C2	1.16	1	1.15	1.15	1.53	3.06	-0.01	0.61	1.41
RXRA	1.49	1.9	1.63	2.41	2.47	4.33	0.69	0.38	1.41
CTSK	1.24	1.34	1.9	1.54	2.99	5.05	0.31	1.16	1.41
SUCNR1	2.54	2.25	2.91	2.73	4.47	7.71	0.1	0.99	1.41
UBL3	3.73	2.47	4.1	3.77	4.6	10.87	0.02	0.9	1.41
MOSPD2	7.61	6.68	8.6	6.91	12.14	22.86	-0.14	0.86	1.41
AGO4	8.68	7.94	10.74	9.11	13.89	28.58	0.07	0.81	1.41
HMGCL	13.35	9.87	11.72	16.71	17.22	31.12	0.32	0.8	1.41
BASP1	12.25	13.52	13.84	12.67	16.62	36.9	0.05	0.3	1.41
PLEC	1.27	3.22	1.64	1.75	2.85	4.33	0.46	-0.18	1.4
ZNF763	1.89	1.6	2.3	2.09	3.45	6.08	0.15	1.11	1.4
TMOD2	1.78	1.83	2.68	1.39	3.27	7.05	-0.36	0.84	1.4
NCOA3	4.06	3.57	4.23	4.27	6.07	11.13	0.07	0.77	1.4
ANKRD36BP2	8.47	5.28	7.93	8.67	9.06	20.87	0.03	0.78	1.4
IL13RA1	8.76	6.83	9.46	7.53	7.49	24.97	-0.22	0.13	1.4
SOS2	13.11	12.29	16.18	13.64	24.45	42.6	0.06	0.99	1.4
CREG1	39.33	30.84	48.44	44.24	58.16	128.22	0.17	0.92	1.4
ARHGEF40	1.57	1.74	1.96	1.41	2.1	5.15	-0.16	0.27	1.39
AGL	3	2.34	3.1	3.63	5.34	8.1	0.28	1.19	1.39
UBALD2	4.52	6.57	5.32	6.23	6.93	13.91	0.46	0.08	1.39
TMEM205	8.53	10.6	8.28	17.08	13.82	21.64	1	0.38	1.39
IFITM2	13.09	10.6	13.26	20.3	16.87	34.64	0.63	0.67	1.39
TMBIM1	13.5	13	15.33	16.75	18.32	40.15	0.31	0.49	1.39
GPD2	14.94	13.04	16.08	16.8	21.8	42.07	0.17	0.74	1.39
PSEN1	15.27	13.27	17.75	15.24	21.35	46.39	0	0.69	1.39
CASP1	1.29	1.12	1.22	0.98	0.95	3.18	-0.4	-0.24	1.38
ZNF641	1.78	1.52	1.83	2	2.62	4.75	0.17	0.79	1.38
GALNT3	7.24	5.35	6.19	8.16	9.43	16.11	0.17	0.82	1.38
TANC2	1.28	1.14	1.44	1.17	1.39	3.72	-0.13	0.29	1.37
ABHD4	1.79	1.41	2	2.08	2.04	5.16	0.22	0.53	1.37
RAB24	2.54	2.29	2.57	3.69	5.36	6.64	0.54	1.23	1.37
LACTB	6.87	4.67	7.62	9.17	11.17	19.72	0.42	1.26	1.37
KLF7	0.97	0.83	1.2	1	2.1	3.09	0.04	1.34	1.36
ARNTL	1.5	1.32	1.62	1.85	2.45	4.15	0.3	0.89	1.36
TADA2B	3.41	3.55	4.13	5.49	6.03	10.58	0.69	0.76	1.36
C16orf54	5.25	6.29	5.85	8.68	10.04	15.01	0.73	0.67	1.36
DNAJB9	6.69	5.18	7.66	6.42	10.25	19.6	-0.06	0.98	1.36
KCNAB2	12.61	17.55	15.76	21.51	30.84	40.53	0.77	0.81	1.36
SPI1	16.64	34.62	19.8	33.93	38.93	50.68	1.03	0.17	1.36
SUCO	20.78	17.6	24.96	24.56	41.59	63.91	0.24	1.24	1.36
FES	18.79	27.06	19.97	31.69	47.8	50.94	0.75	0.82	1.35
TMEM87A	27.74	23.52	34.91	29.38	56.56	88.87	0.08	1.27	1.35
NCOA4	286	231.1	366.1	345.53	504.5	932.36	0.27	1.13	1.35
TRIP10	2.03	1.75	1.65	2.54	1.94	4.19	0.32	0.15	1.34
CPPED1	2.58	2.21	2.52	2.82	3.1	6.39	0.13	0.49	1.34
CCT6P3	2.02	2.07	2.71	2.31	2.87	6.87	0.19	0.47	1.34
TMEM159	5.06	3.48	5.98	5.48	5.91	15.15	0.12	0.76	1.34
PBXIP1	9.97	12.39	10.02	13.19	16.93	25.39	0.4	0.45	1.34
TET2	8.99	8.47	10.54	10.57	17.01	26.71	0.23	1.01	1.34
OSGIN2	10.43	7.94	11.52	9.89	11.24	29.25	-0.08	0.5	1.34
FBXL5	20.08	16.61	21.36	19.07	22.86	54.04	-0.07	0.46	1.34
ICA1	39.59	32.41	39.05	46.3	81.72	98.54	0.23	1.33	1.34
HIPK3	31.64	30.13	41.98	29.21	45.8	106.41	-0.12	0.6	1.34
ADPRH	1.25	0.83	1.23	1.58	1.51	3.09	0.34	0.86	1.33
TNFAIP3	1.97	2.06	2.71	2.05	4.33	6.81	0.06	1.07	1.33
PTGER2	2.55	2.18	2.89	2.55	3.59	7.27	0	0.72	1.33
INPP1	3.45	2.4	3.13	3.98	3.55	7.85	0.21	0.56	1.33
ZNF211	5.8	4.49	5.21	6.38	6.65	13.13	0.14	0.57	1.33
TFEC	2.84	2.18	5.25	2.42	5.08	13.24	-0.23	1.22	1.33
SLC8B1	5.4	6.64	5.45	9.32	12.25	13.7	0.79	0.88	1.33
H1F0	5.7	5.25	6.2	7.11	9.69	15.59	0.32	0.88	1.33
DEDD2	8.39	8.99	7.35	11.04	10.43	18.45	0.4	0.21	1.33
ST3GAL4	7.32	7.73	7.63	12.64	12.1	19.24	0.79	0.65	1.33
ZNF564	6.39	5.57	7.74	6.47	8.97	19.48	0.02	0.69	1.33
LAMP2	39.91	34.98	48.04	48.36	73.36	120.85	0.28	1.07	1.33
ANXA11	44.73	49.85	55.47	61.67	96.9	139.86	0.46	0.96	1.33
HEXA	56.18	50.68	57.94	66.83	93.36	145.3	0.25	0.88	1.33
DBP	3.75	4.36	3.42	3.67	3.96	8.53	-0.03	-0.14	1.32
USP28	6.54	4.89	6.3	9.05	9.92	15.68	0.47	1.02	1.32
ADA	18.89	17.08	19.22	28.75	34.98	47.95	0.61	1.03	1.32
CHIC2	21.07	20.44	22.25	25.39	31.34	55.62	0.27	0.62	1.32
CD33	32.45	30.47	31.65	51.29	69.85	78.75	0.66	1.2	1.32
ERLIN1	61.83	52.54	68.86	77.34	127.23	172.36	0.32	1.28	1.32
ATP6V0E1	133.71	130.59	142.34	147.34	171.67	355.83	0.14	0.39	1.32
AKNA	2.72	3.83	3.28	3.1	4.21	8.14	0.19	0.14	1.31
CCDC186	3.35	2.72	3.85	3.13	5.17	9.56	-0.1	0.93	1.31
RIT1	5.27	4.17	6.07	4.39	6.36	15.06	-0.26	0.61	1.31
FAM160A2	6.73	8.73	7.54	8.4	10.56	18.71	0.32	0.27	1.31
TEX2	17.95	16.95	20.04	18.36	24.27	49.54	0.03	0.52	1.31
PTBP3	25.28	24.39	33.28	24.68	37.69	82.75	-0.03	0.63	1.31
HRH2	0.97	0.85	1.41	1.35	1.93	3.46	0.48	1.18	1.3
ZMAT1	1.92	1.3	2.04	1.5	4.29	5.01	-0.36	1.72	1.3
APLF	2.52	1.38	2.42	2.45	2.47	5.97	-0.04	0.84	1.3
FAM26F	3.7	1.75	2.89	4.03	3.01	7.14	0.12	0.78	1.3
ATG16L2	7.02	12.29	10.3	12.73	34.85	25.39	0.86	1.5	1.3
VEZF1	12.73	11.9	13.58	13.58	18.45	33.47	0.09	0.63	1.3
SLC7A11	1.2	1.03	1.83	0.94	1.04	4.47	-0.35	0.01	1.29
CLN3	3.01	3.14	3.19	3.63	3.77	7.79	0.27	0.26	1.29
HERC3	3.94	3.11	4.52	4.19	7.12	11.07	0.09	1.19	1.29
CORO2A	4.92	4.25	4.98	10.3	11.67	12.2	1.07	1.46	1.29
TOR1B	6.23	4.87	6.24	7.94	9.27	15.27	0.35	0.93	1.29
STIM1	9.36	9.36	10.01	12.6	14.43	24.41	0.43	0.62	1.29
ATP11B	10.1	8.67	12.01	10.48	14.83	29.28	0.05	0.77	1.29
FNIP1	13.99	11.38	16.08	13.2	14.73	39.37	-0.08	0.37	1.29
AZI2	26.63	23.23	28.12	29.51	39.92	68.91	0.15	0.78	1.29
DENND5A	35.98	33.39	39.03	37.06	49.93	95.27	0.04	0.58	1.29
RTN3	80.35	68.23	86.77	76.98	102.64	212.1	-0.06	0.59	1.29
DOCK4	1.43	1.16	1.61	1.23	1.81	3.9	-0.22	0.64	1.28
SKI	1.55	1.92	2.35	1.21	1.39	5.71	-0.36	-0.47	1.28
HVCN1	5.13	3.68	5	6.84	4.82	12.16	0.42	0.39	1.28
RBMS1	7.53	6.13	8.14	7.14	9.83	19.76	-0.08	0.68	1.28
GANC	6.72	6.33	8.37	8.11	15.64	20.38	0.27	1.3	1.28
YPEL2	6.63	6.74	8.96	8.91	15.99	21.83	0.43	1.25	1.28
RAB31	12	10.19	11.89	16.96	17.67	28.87	0.5	0.79	1.28
NEK6	12.64	11.96	16.86	15.08	17.14	40.87	0.25	0.52	1.28
BST1	33.26	27.65	37.05	36.02	43.06	90.09	0.12	0.64	1.28
F11R	39.51	35.83	42.21	39.23	49.19	102.25	-0.01	0.46	1.28
ARL8B	43.92	37.33	55.11	42.14	64.21	134.29	-0.06	0.78	1.28
RASA3	4.06	3.84	3.79	4.56	6	9.14	0.17	0.64	1.27
TP53INP1	3.29	2.73	4.37	3.72	8.04	10.52	0.18	1.56	1.27
C5	4.14	2.99	4.52	3.59	5.72	10.92	-0.21	0.94	1.27
CEP19	1.47	1.11	1.48	2.35	2.08	3.54	0.68	0.91	1.26
BCDIN3D	1.73	1.22	1.58	2.1	2.45	3.79	0.28	1.01	1.26
ZBTB18	1.62	1.61	1.75	1.78	2.43	4.19	0.14	0.59	1.26
SLC12A6	2.29	1.97	2.97	2.42	3.22	7.11	0.08	0.71	1.26
FAM102B	4.23	3.17	4.35	5.43	5.78	10.43	0.36	0.87	1.26
RAB33B	5.33	4.01	5.62	5.09	5.97	13.43	-0.07	0.57	1.26
AFTPH	18.82	14.1	20	19.26	23.6	47.83	0.03	0.74	1.26
CPNE2	23.89	24.64	21.94	36.71	39.61	52.46	0.62	0.68	1.26
ATP6V1E1	73.36	63.12	74.28	73.06	83.84	178.29	-0.01	0.41	1.26
VRK1	93.83	76.05	89.14	103.69	108.18	214.09	0.14	0.51	1.26
ERV3-1	1.03	1.27	1.48	0.88	1.77	3.51	-0.23	0.48	1.25
PSEN2	2.01	1.55	2.05	2.66	2.11	4.89	0.4	0.44	1.25
GAB3	4.09	3.29	4.69	4.99	6.52	11.17	0.29	0.99	1.25
NMNAT3	8.28	6.16	6.36	10.33	11.52	15.13	0.32	0.9	1.25
HEIH	6.82	6.36	8.11	8.12	9.16	19.25	0.25	0.53	1.25
PFKFB3	7.9	9.21	9.95	8.69	10.32	23.65	0.14	0.16	1.25
CAMK2G	19.49	19.15	20.08	21.51	27.69	47.71	0.14	0.53	1.25
TIMP1	35.25	30.72	28.93	45.84	36.75	68.72	0.38	0.26	1.25
RNF130	70.91	59.89	83.09	58.16	61.38	197.6	-0.29	0.04	1.25
ACPP	1.49	1.16	1.39	2.25	2.78	3.29	0.59	1.26	1.24
ATXN1	1.26	1.15	1.74	1.28	2.11	4.1	0.02	0.88	1.24
SLC29A3	2.46	2.1	2.09	3	2.4	4.95	0.29	0.19	1.24
CYB561D1	2	2.22	2.61	2.15	3.86	6.16	0.1	0.8	1.24
MAGEF1	5.69	5.49	4.94	8.09	10.83	11.63	0.51	0.98	1.24
LRP10	5.19	7.59	5.89	8.5	10.05	13.87	0.71	0.41	1.24
MTL5	7.25	6.74	7.72	8.5	13.56	18.26	0.23	1.01	1.24
C11orf54	8.1	5.11	7.99	8.61	9.62	18.89	0.09	0.91	1.24
PLEK	135.56	116.04	145.95	127.88	168.89	345.53	-0.08	0.54	1.24
ZFAS1	191.79	173.57	218.79	238.5	295.29	517.49	0.31	0.77	1.24
GAS5	607.03	522.3	759.39	631.94	876.89	1799.73	0.06	0.75	1.24
FAM151B	1.34	0.91	1.33	1.91	2.15	3.13	0.51	1.24	1.23
NLRP3	1.48	1.16	1.8	1.23	1.41	4.21	-0.27	0.28	1.23
SLC28A3	2.37	1.67	2.15	3.17	6.47	5.03	0.42	1.95	1.23
FAM200B	2.02	1.62	2.76	2.15	2.93	6.46	0.09	0.85	1.23
SMAD3	2.91	2.97	3.41	2.72	3.91	8.02	-0.1	0.4	1.23
NHLRC3	4.03	3.64	4.96	4.44	8.79	11.61	0.14	1.27	1.23
ACSS2	7.31	5.91	7.66	9.66	12.11	17.92	0.4	1.03	1.23
CYTH1	8.51	10.25	9.68	9.1	12.93	22.67	0.1	0.34	1.23
FAM219B	10.39	14.17	14.02	11.81	25.94	32.9	0.18	0.87	1.23
GRINA	16.67	24.96	22.75	20.64	28.89	53.2	0.31	0.21	1.23
FTH1	35.74	28.2	49.98	34.7	32.97	116.95	-0.04	0.23	1.23
ARHGAP15	102.64	83.37	103.32	132.89	188.97	241.52	0.37	1.18	1.23
CCT6B	1.87	1.28	1.69	2.38	3.29	3.94	0.35	1.36	1.22
RAPGEF1	5.24	5.34	4.85	5.85	6.45	11.28	0.16	0.27	1.22
ZFYVE1	4.98	4.3	5.2	5.46	6.98	12.12	0.13	0.7	1.22
SH3BP5L	7.56	8.72	7.46	9.21	9.48	17.36	0.28	0.12	1.22
ABHD2	8.11	8.23	9.57	8.15	14.01	22.26	0.01	0.77	1.22
ZBTB1	14.59	11.1	14.99	15.08	20.66	34.94	0.05	0.9	1.22
TANK	17.8	13.69	17.32	16.36	19.12	40.24	-0.12	0.48	1.22
PARL	58.59	51.46	61	68.29	79.86	142.24	0.22	0.63	1.22
GLA	71.91	65.32	80.3	106.6	129.02	186.46	0.57	0.98	1.22
MAST3	1.1	1.85	1.51	0.91	1.47	3.49	-0.27	-0.33	1.21
AKTIP	2.29	1.82	2.06	2.16	2.07	4.76	-0.08	0.19	1.21
C6orf1	4.92	5.6	4.65	5.22	3.68	10.75	0.09	-0.61	1.21
LYRM1	6.06	5.01	6.8	9.73	10.36	15.76	0.68	1.05	1.21
C16orf70	7.48	6.65	7.92	7.93	11.01	18.27	0.08	0.73	1.21
UBXN2B	8.36	6.06	8.06	7.97	9.99	18.63	-0.07	0.72	1.21
WDFY1	10.3	7.61	12.91	11.39	18.16	29.8	0.15	1.25	1.21
NADK	20.21	25.83	22.8	24.47	28.31	52.63	0.28	0.13	1.21
TKT	158.67	193.78	165.04	270.73	337.5	381.36	0.77	0.8	1.21
ANKRD6	1.62	1.15	1.55	1.81	2.17	3.55	0.16	0.92	1.2
EFHC1	1.52	1.54	1.97	1.72	4.34	4.53	0.18	1.49	1.2
ZNF333	4.62	3.94	4.51	4.74	6.27	10.37	0.04	0.67	1.2
WBP1L	6.01	5.61	5.84	5.66	6.28	13.4	-0.09	0.16	1.2
FMNL1	8.45	16.03	13.85	9.92	19.53	31.86	0.23	0.28	1.2
ZNF124	29.67	28.08	35.45	29.6	37.39	81.23	0	0.41	1.2
GLTSCR2	46.47	68.86	47.67	62.86	71.62	109.6	0.44	0.06	1.2
PKM	190.18	195.97	195.97	259.62	271.71	451.78	0.45	0.47	1.2
SH3D21	0.93	1.57	1.34	1.3	1.73	3.05	0.48	0.14	1.19
NRP1	3.25	2.65	3.27	3.37	3.33	7.45	0.05	0.33	1.19
ZNF652	4.61	4.2	5.69	4.45	7.64	12.94	-0.05	0.86	1.19
TGM5	6.86	5.16	6.81	6.91	7.95	15.56	0.01	0.62	1.19
ATG7	7.3	6.48	7.82	9.29	10.59	17.8	0.35	0.71	1.19
PLCG2	9.62	9.36	11.33	11.46	15.38	25.8	0.25	0.72	1.19
SLC35D2	11.93	9.48	12.31	12.85	17.44	28.18	0.11	0.88	1.19
DNAJC5	13.68	18.71	15.03	25.34	31.72	34.25	0.89	0.76	1.19
SWAP70	15.32	12.39	17.15	14.97	18.95	39.23	-0.03	0.61	1.19
BIRC2	19.16	13.78	17.7	19.17	25.62	40.4	0	0.89	1.19
TMCO3	22.72	19.79	23.27	24.58	26.6	52.99	0.11	0.43	1.19
KDM7A	1.58	1.23	1.86	1.15	1.65	4.2	-0.46	0.42	1.18
TFE3	2.76	3.43	3.54	3.11	3.88	8.04	0.17	0.18	1.18
SNX15	6.12	6.7	5.19	7.08	5.74	11.78	0.21	-0.22	1.18
CYB5D2	6.78	6.01	6.27	8.54	8.25	14.25	0.33	0.46	1.18
FAM159A	7.54	5.9	6.6	9.58	7.24	14.96	0.35	0.3	1.18
CTNNBIP1	9.06	7.5	8.01	13.44	15.88	18.1	0.57	1.08	1.18
CBL	6.86	7.95	9.79	5.97	12.28	22.25	-0.2	0.63	1.18
WSB2	11.62	9.88	10.39	10.85	10.93	23.6	-0.1	0.15	1.18
REPIN1	9.12	15.64	10.47	11.93	16.3	23.76	0.39	0.06	1.18
PYCARD	12.86	15.26	12.51	21.86	20.04	28.37	0.77	0.39	1.18
RNF13	13.28	10.83	13.74	13.03	12.6	31.05	-0.03	0.22	1.18
ITM2C	17.67	18	15.58	33.01	40.4	35.32	0.9	1.17	1.18
DRAM2	14.8	11.43	15.8	15.42	18.25	35.73	0.06	0.68	1.18
DSCR3	20.11	17.81	20.66	19.08	22.88	46.66	-0.08	0.36	1.18
CA2	38.98	34.45	41.62	34.44	39.7	94.37	-0.18	0.2	1.18
PPP2R5B	1.65	1.88	1.6	2.42	2.81	3.59	0.55	0.58	1.17
SAMD9	1.9	1.41	2.02	1.28	1.6	4.56	-0.57	0.18	1.17
CCDC62	2.19	1.51	2.38	2.84	3.58	5.36	0.37	1.25	1.17
ZNF75D	4.13	3.39	4.16	4.1	6.64	9.33	-0.01	0.97	1.17
BAZ2B	4.61	3.75	5.07	4.09	5.66	11.44	-0.17	0.59	1.17
ZYG11B	4.93	4.12	5.14	5.43	6.4	11.56	0.14	0.64	1.17
ANKRA2	6.98	4.64	5.65	7.05	9.22	12.69	0.01	0.99	1.17
CYBRD1	19.19	16.26	21.73	19.84	29.55	48.79	0.05	0.86	1.17
PAK1	28.31	25.35	28.5	30.4	36.6	63.99	0.1	0.53	1.17
MORC3	26.22	22.4	31.23	24.72	33.23	70.28	-0.08	0.57	1.17
RGL4	2.06	1.32	1.59	3.53	3.3	3.55	0.78	1.32	1.16
DDX60	1.71	1.83	2.26	1.36	2.07	5.05	-0.33	0.18	1.16
LPPR2	1.74	2.76	2.28	2.02	2.89	5.09	0.22	0.07	1.16
OCEL1	2.48	2.04	2.44	2.41	2.47	5.46	-0.04	0.28	1.16
SEC14L1	4.45	4.8	5.52	5.83	7.99	12.37	0.39	0.74	1.16
HECA	5.22	4.85	6.38	4.28	6.12	14.23	-0.29	0.34	1.16
VOPP1	7.51	6.5	7.02	8.62	7.63	15.64	0.2	0.23	1.16
INPP5A	8.11	7.64	8.02	8.83	9.52	17.86	0.12	0.32	1.16
STAT6	16.41	18.21	17.45	21.05	28.91	39.11	0.36	0.67	1.16
C11orf45	2.15	1.76	2.48	1.74	2	5.49	-0.31	0.18	1.15
CSRNP1	2.5	2.74	2.56	2.73	3.15	5.69	0.13	0.2	1.15
FMNL3	2.95	2.6	3.05	2.55	2.81	6.77	-0.21	0.11	1.15
BACH1	26.99	23.67	31.88	27.59	34.52	70.91	0.03	0.54	1.15
OSTF1	42.17	35.59	44.96	44.7	54.74	99.94	0.08	0.62	1.15
CD63	251.56	215.47	260.23	305.7	417.9	579	0.28	0.96	1.15
SNN	2.02	1.96	1.95	1.45	1.46	4.31	-0.48	-0.42	1.14
RRAS	2.59	3.17	2.3	3.26	2.48	5.08	0.33	-0.35	1.14
C1RL	4.53	4.63	4.79	6.21	10.5	10.59	0.46	1.18	1.14
ZSWIM8	4.67	6.27	5.35	6.3	8.99	11.82	0.43	0.52	1.14
MSRB1	5.65	5.31	5.66	7.59	6.84	12.45	0.43	0.37	1.14
GATAD1	5.61	5.05	6.34	5.83	9.12	13.97	0.06	0.85	1.14
IL16	6.64	5.79	6.48	6.09	8.22	14.32	-0.12	0.51	1.14
MCTP1	7.6	5.36	8.26	6.87	7.6	18.16	-0.15	0.5	1.14
SH3BP1	8.55	17.12	11.06	12.01	17.95	24.42	0.49	0.07	1.14
PPIC	16.41	13.24	15.69	18.93	26.12	34.58	0.21	0.98	1.14
SERINC1	34.35	27.76	37.62	32.67	40.87	83	-0.07	0.56	1.14
ATP6V1F	86.43	83.73	76.38	100.59	83.43	168.04	0.22	-0.01	1.14
SWT1	1.67	1.12	1.54	1.44	1.7	3.38	-0.21	0.6	1.13
EEPD1	1.91	2.15	1.69	1.95	1.61	3.7	0.03	-0.42	1.13
PPP1R3B	2.94	2.22	3.09	3.03	3.59	6.77	0.04	0.69	1.13
FCHO2	4.19	3.24	4.63	3.83	4.73	10.15	-0.13	0.55	1.13
TMEM254	5.84	4.15	4.85	5.87	7.23	10.6	0.01	0.8	1.13
CTSS	7.73	5.97	6.89	8.11	7.33	15.04	0.07	0.3	1.13
POLD4	8.43	8.68	9.08	12.34	14.51	19.81	0.55	0.74	1.13
CTBS	8.85	6.76	9.88	9.54	13.61	21.55	0.11	1.01	1.13
PLEKHA2	14.33	12.18	15.22	15.13	20.16	33.37	0.08	0.73	1.13
SOCS3	1.72	3.42	2.46	1.65	2.72	5.34	-0.06	-0.33	1.12
GPR137B	2.28	2.06	2.85	1.85	2.52	6.21	-0.3	0.29	1.12
WDR91	2.61	2.69	3	3.54	4.4	6.53	0.44	0.71	1.12
TRIP4	5.74	3.74	4.67	5.08	4.98	10.12	-0.18	0.41	1.12
TK2	4.58	4.06	4.89	4.94	7.1	10.62	0.11	0.81	1.12
CLN5	6.31	4.74	6.06	5.99	6.29	13.21	-0.08	0.41	1.12
CORO1B	6.51	14	6.45	8.25	10.06	14.06	0.34	-0.48	1.12
CCNDBP1	7.45	5.67	6.85	7.93	7.95	14.93	0.09	0.49	1.12
LEPROT	7.72	6.41	8.69	7.68	12.55	18.85	-0.01	0.97	1.12
RAB29	10.23	9.19	10.52	10.01	11.28	22.89	-0.03	0.3	1.12
CNN2	22.16	30.67	23.21	26.19	34.81	50.52	0.24	0.18	1.12
METTL23	34.04	29.21	34.41	37.42	42.17	74.96	0.14	0.53	1.12
PSAP	215.47	196.86	217.69	279.66	378.66	473.03	0.38	0.94	1.12
YPEL1	1.47	0.97	1.39	1.78	2.52	3	0.28	1.38	1.11
MTHFR	1.96	2.16	2.19	2.58	3.34	4.74	0.4	0.63	1.11
GLTSCR1L	2.12	1.81	2.51	2.1	2.88	5.42	-0.01	0.67	1.11
INPP4A	4.51	5.41	5.54	5.55	7.6	11.94	0.3	0.49	1.11
NMNAT1	8.33	6.16	7.61	8.48	8.55	16.47	0.03	0.47	1.11
GNA15	9.65	13.27	9.22	22.26	21.47	19.94	1.21	0.69	1.11
ZCCHC6	9.89	7.48	9.79	8.9	11.85	21.1	-0.15	0.66	1.11
FAM210B	10.38	5.82	10.77	10.24	12.59	23.27	-0.02	1.11	1.11
KIAA0930	11.4	12.69	11.7	15.15	17.19	25.24	0.41	0.44	1.11
RNFT1	12.17	10.01	12.5	13.79	17.96	27.04	0.18	0.84	1.11
ARRDC2	11.52	12.15	12.77	13.58	14.35	27.63	0.24	0.24	1.11
NRBF2	22.74	20.97	23.29	25.92	27.95	50.41	0.19	0.41	1.11
JAK1	24.96	21.96	25.27	22.34	29.49	54.37	-0.16	0.43	1.11
SYF2	28.13	26.36	29.13	31.21	36.39	62.73	0.15	0.47	1.11
DOCK11	26.84	24.11	32.27	25.65	38.65	69.43	-0.07	0.68	1.11
MICU1	32.08	28.91	34	36.41	40.57	73.57	0.18	0.49	1.11
FLI1	39.62	37.46	42.88	41.62	50.87	92.8	0.07	0.44	1.11
MIS18BP1	45.87	38.68	52.35	48.89	73.31	113.32	0.09	0.92	1.11
NFKBIZ	3.12	3.81	3.92	2.31	4.78	8.38	-0.43	0.33	1.1
DSTYK	5.15	4.84	6.24	5.47	9.25	13.34	0.09	0.93	1.1
OSBPL2	6.39	6.02	7.13	7.43	9.3	15.25	0.22	0.63	1.1
CCDC28A	8.89	7.32	9.91	10.23	11.35	21.28	0.2	0.63	1.1
TRIB1	11.17	12.71	12.71	18.82	31.32	27.27	0.75	1.3	1.1
FUT4	16.64	18.43	21.5	24.04	52.01	46.23	0.53	1.5	1.1
HIPK1	17.24	18.62	21.68	17.07	27.75	46.43	-0.01	0.58	1.1
CHURC1	20	16.66	22.66	20.76	26.81	48.61	0.05	0.69	1.1
DENND3	17.91	24.49	24.94	21.74	38.23	53.52	0.28	0.64	1.1
PELI1	1.62	1.14	1.55	1.32	1.23	3.31	-0.3	0.11	1.09
FTCDNL1	2.41	1.98	2.04	2.6	2.76	4.33	0.11	0.48	1.09
BMF	1.61	1.23	2.1	1.38	1.85	4.47	-0.22	0.59	1.09
APOC2	2.19	1.03	2.4	4.15	4.63	5.12	0.92	2.17	1.09
PLEKHG3	3.55	4.47	3.06	4.01	4.74	6.52	0.18	0.08	1.09
LTB4R	2.95	3.89	3.56	4.43	5.42	7.6	0.59	0.48	1.09
TBC1D22B	5.59	4.94	5.62	6.63	9.22	11.95	0.25	0.9	1.09
CRADD	8.51	8.05	7.11	10.8	9.76	15.12	0.34	0.28	1.09
TMEM55B	7.94	7.02	7.74	9.08	11.6	16.52	0.19	0.72	1.09
CD302	14.83	11.52	19.1	11.96	20.77	40.73	-0.31	0.85	1.09
ROCK1	20.28	16.79	21.96	20	28.09	46.6	-0.02	0.74	1.09
DCUN1D3	1.67	1.38	1.77	1.63	1.75	3.74	-0.03	0.34	1.08
GBGT1	1.43	1.96	1.96	3.28	3.45	4.13	1.2	0.82	1.08
C15orf39	2.5	4.14	2.82	2.99	3.96	5.96	0.26	-0.06	1.08
MTURN	3.9	3.22	4.07	4.66	6.99	8.59	0.26	1.12	1.08
ZDHHC2	6.85	4.43	7.2	7.72	11.05	15.27	0.17	1.32	1.08
ARSD	8.28	6.66	8.25	8.05	11.16	17.5	-0.04	0.74	1.08
TSPAN31	8.15	6.59	9.05	9.52	12.32	19.11	0.22	0.9	1.08
TMEM42	13.22	10.63	11.28	14.34	15.88	23.79	0.12	0.58	1.08
WDSUB1	12.64	10.26	11.99	12.82	11.51	25.26	0.02	0.17	1.08
PCNX	12.55	12.54	15.98	12.57	20.67	33.77	0	0.72	1.08
RRAGD	19.22	16.39	22.14	19.06	25.59	46.78	-0.01	0.64	1.08
GLUL	90.84	81.53	109.6	109.24	121.33	231.1	0.27	0.57	1.08
TMEM123	107.52	89.29	119.42	111.9	148.81	253.1	0.06	0.74	1.08
TMSB4X	2302.63	2143.43	2613.09	2373.72	2273.52	5529.87	0.04	0.09	1.08
CCDC126	2.8	1.68	2.75	2.59	3.04	5.78	-0.11	0.86	1.07
ZNF230	2.96	2.31	3.16	3.12	3.06	6.64	0.08	0.41	1.07
RUNX3	3.35	3.92	3.56	3.55	4.28	7.47	0.08	0.13	1.07
MOB3A	3.76	4.35	3.81	5.07	5.34	8.02	0.43	0.3	1.07
CALCOCO1	5.25	5.87	6.33	7	12.47	13.26	0.42	1.09	1.07
DUSP1	3.14	11.86	7.31	2.4	7.16	15.33	-0.39	-0.73	1.07
SNX11	10.03	8.51	8.76	11.09	10.4	18.43	0.14	0.29	1.07
GPR108	13.64	12.65	13.05	17.27	16.16	27.34	0.34	0.35	1.07
NBR1	14.75	12.21	14.8	15.89	18.34	31.01	0.11	0.59	1.07
ZNF394	14.8	14.72	16.82	16.55	18.94	35.41	0.16	0.36	1.07
CD55	18.95	14.69	19.12	19.68	22.04	40.14	0.05	0.59	1.07
LRRC8D	22.77	19.78	24.85	20.53	25.5	52.04	-0.15	0.37	1.07
LASP1	21.11	24.4	25.03	24.12	35.54	52.41	0.19	0.54	1.07
COMMD6	34.93	29.11	35.85	36.27	46.2	75.07	0.05	0.67	1.07
HDAC4	2.14	2.56	2.61	2.47	3.47	5.46	0.21	0.44	1.06
ZBTB7B	3.3	5.28	3.43	4.59	4.74	7.15	0.48	-0.16	1.06
TPST2	5.13	4.78	3.72	5.74	4.7	7.78	0.16	-0.02	1.06
PIP4K2C	5.12	4.7	5.38	4.94	6.75	11.24	-0.05	0.52	1.06
ARHGAP25	12.28	10.97	12.93	11.5	12.09	26.88	-0.09	0.14	1.06
SIRT2	14.32	14.2	14.69	17.06	17.24	30.6	0.25	0.28	1.06
LNPEP	13.85	12.17	15.17	15.79	23.6	31.68	0.19	0.96	1.06
RANBP9	17.96	15.6	18.47	16.97	20.75	38.59	-0.08	0.41	1.06
TIMP2	20.46	25.17	26.3	19.23	25.24	54.68	-0.09	0	1.06
TAF12	28.53	22.97	26.53	29.4	31.94	55.31	0.04	0.48	1.06
GM2A	28.75	22.9	28.84	36.14	41.79	60.28	0.33	0.87	1.06
EPG5	3.36	3.05	3.94	3.38	4.94	8.15	0.01	0.7	1.05
BCAS3	4.93	4.14	5.26	6.3	7.04	10.89	0.35	0.77	1.05
KDM1B	10.8	9.15	11.41	11.52	16.97	23.66	0.09	0.89	1.05
WDR37	11.04	11.27	13.36	13.22	19.83	27.75	0.26	0.82	1.05
STXBP3	23.63	18.69	26.07	21.67	28.23	54.15	-0.12	0.59	1.05
B4GALT5	29.77	28.84	32.56	34.58	51.46	67.53	0.22	0.84	1.05
AGTRAP	39.11	52.22	42.53	56.56	66.18	88.18	0.53	0.34	1.05
PDCD4	43.86	35.01	48.61	43.51	67.65	100.48	-0.01	0.95	1.05
ZMAT3	1.09	0.9	1.55	1.09	1.67	3.19	0	0.89	1.04
DOCK5	2.74	2.54	3.39	2.12	3.95	6.95	-0.37	0.64	1.04
SPRY1	3.47	2.98	3.54	3.56	3.72	7.3	0.04	0.32	1.04
PPP1R21	3.96	3.34	4.03	4.3	5.19	8.31	0.12	0.64	1.04
FCGR1A	5.76	5.59	6.02	6.82	5.45	12.39	0.24	-0.04	1.04
PNPLA8	5.77	4.32	6.11	7.02	7.79	12.55	0.28	0.85	1.04
MKNK1	7.85	8.39	8.46	8.95	11.53	17.4	0.19	0.46	1.04
GADD45B	10.95	11.95	11.05	15.33	14.69	22.77	0.49	0.3	1.04
SPRY2	15.4	14.43	15.16	14.27	20.05	31.21	-0.11	0.47	1.04
CHD2	14.14	15.29	18.78	13.93	26.68	38.74	-0.02	0.8	1.04
MSRB3	38.31	31.89	40.24	39.7	56.23	82.57	0.05	0.82	1.04
UBC	168.57	135.56	165.69	165.04	159.88	341.68	-0.03	0.24	1.04
KIF21B	1.42	1.88	1.58	2.32	3.23	3.22	0.71	0.78	1.03
PFKFB2	1.4	1.22	1.79	1.52	1.67	3.65	0.12	0.45	1.03
ITPKB	1.93	2.33	2.04	2.25	2.79	4.18	0.22	0.26	1.03
TRPS1	2.64	2.1	2.63	1.97	1.82	5.36	-0.42	-0.21	1.03
SUSD6	4.11	4.08	4.7	3.8	4.97	9.62	-0.11	0.28	1.03
KLHL2	5.18	4.61	5.39	4.57	5.37	11.04	-0.18	0.22	1.03
RAB11FIP1	6.98	6.37	8.31	6.46	8.6	17.02	-0.11	0.43	1.03
MYCBP2	10.16	8.94	10.93	11.6	16.67	22.39	0.19	0.9	1.03
SFT2D1	20.02	19.58	17.19	27.98	27.28	35.09	0.48	0.48	1.03
GATS	1.84	1.86	2.06	2.14	4.08	4.17	0.22	1.13	1.02
SLC50A1	3.8	3.22	3.83	7.1	6.85	7.75	0.9	1.09	1.02
AMY2B	2.63	2.87	3.89	2.06	7.33	7.87	-0.35	1.35	1.02
TRAF3IP3	3.75	4.47	4.21	5.12	4	8.54	0.45	-0.16	1.02
CLK4	8.3	8.43	10.69	8.78	12.43	21.74	0.08	0.56	1.02
GPCPD1	9.06	7.97	10.94	8.64	13.02	22.11	-0.07	0.71	1.02
IQGAP2	13.31	10.93	11.63	13.45	13.45	23.6	0.02	0.3	1.02
RNF19A	11	9.66	13.19	11.03	18.86	26.7	0	0.97	1.02
ASB13	14.02	12.11	13.26	16.09	15.55	26.81	0.2	0.36	1.02
VPS11	17.8	16.17	18.03	18.59	24.05	36.46	0.06	0.57	1.02
EMP3	42.6	33.41	37.63	40.87	35.12	76.47	-0.06	0.07	1.02
COX7A2L	109.24	93.63	112.9	115.16	134.4	229.15	0.08	0.52	1.02
KCTD21	1.99	1.6	1.88	1.79	2.32	3.78	-0.15	0.54	1.01
LRP5L	1.91	2.64	2.33	2.76	4.36	4.69	0.53	0.72	1.01
ZER1	3.94	5.64	4.46	4.89	5.81	9.01	0.31	0.04	1.01
TNFRSF10B	4.02	3.46	4.89	4.09	3.76	9.85	0.02	0.12	1.01
BCL2	5.02	5.02	6.5	7.18	10.29	13.08	0.52	1.04	1.01
TPP1	8.43	6.79	8.28	8.18	13.11	16.7	-0.04	0.95	1.01
ARNT	10.54	10.87	12.34	12.12	16.35	24.85	0.2	0.59	1.01
RNASEH2C	12.45	16.47	14.61	20.01	49.85	29.49	0.68	1.6	1.01
CHST11	20.4	19.5	23.36	21.95	28.21	46.95	0.11	0.53	1.01
MKRN1	27.36	25.07	29.68	29.28	37.73	59.7	0.1	0.59	1.01
GSN	85.09	94.67	81.61	114.52	132.18	164.12	0.43	0.48	1.01
SNHG6	260.23	234.44	316.66	261.05	355.83	639.57	0	0.6	1.01
TIRAP	1.59	1.56	1.65	1.73	2.64	3.29	0.12	0.76	1
MOB3C	2.7	2.46	2.78	3.14	3.3	5.55	0.22	0.42	1
DTNBP1	4.01	2.41	3.28	4.37	2.77	6.56	0.12	0.2	1
MAN2B2	7.02	9.12	7.07	9.57	11.52	14.11	0.45	0.34	1
ZNF274	12.7	9.7	11.65	13.82	12.79	23.34	0.12	0.4	1
ELF2	17.34	14.62	16.7	18.21	20.97	33.43	0.07	0.52	1
MPP1	18.5	17.86	20.92	18.19	16.43	41.98	-0.02	-0.12	1
TAX1BP1	36.22	27.79	35.73	37.31	43.3	71.57	0.04	0.64	1
ALS2CL	3.07	3.98	3.63	2.74	2.82	1.81	-0.16	-0.5	-1
DPH6	4.73	4.47	4.39	4.58	3.87	2.2	-0.05	-0.21	-1
EBLN2	3.59	4.66	4.61	2.91	5.18	2.31	-0.3	0.15	-1
SPA17	5.49	4.46	5.54	6.6	5.15	2.77	0.27	0.21	-1
AMMECR1	7.48	6.49	7.16	5.93	5	3.58	-0.34	-0.38	-1
MEN1	9.45	12.42	9.88	9.65	7.63	4.94	0.03	-0.7	-1
TAF1C	8.09	20.54	11	8.54	13.6	5.49	0.08	-0.59	-1
SACS	9.31	9.8	11.47	6.51	8.46	5.75	-0.52	-0.21	-1
POLR3K	13.24	13.64	12.9	11.83	6.31	6.43	-0.16	-1.11	-1
SV2A	15.23	14.84	14.14	11.49	9.06	7.08	-0.41	-0.71	-1
POMGNT1	19.05	17.75	14.86	17.99	13.25	7.43	-0.08	-0.42	-1
SKP2	47.42	47.16	45.26	43.02	36.01	22.6	-0.14	-0.39	-1
MCM6	46.8	41	46.13	38.59	33.09	23.02	-0.28	-0.31	-1
RCN2	59.5	46.78	52.63	46.74	35.51	26.32	-0.35	-0.4	-1
CHPT1	70.28	58.38	72.24	61.54	55.96	36.08	-0.19	-0.06	-1
ODC1	318.43	250.79	284.96	286.86	220.63	142.85	-0.15	-0.18	-1
HSP90AA1	351.3	264.01	331.69	224.17	181.84	165.92	-0.65	-0.54	-1
MNS1	4.69	3.31	3.25	3.96	2.92	1.61	-0.24	-0.18	-1.01
CEP131	3.77	10.54	4.2	4.48	4.59	2.08	0.25	-1.2	-1.01
CDH26	5.69	4.19	5.11	3.99	2.83	2.53	-0.51	-0.57	-1.01
SLC16A2	6.65	5.8	5.61	5.93	4.84	2.79	-0.17	-0.26	-1.01
GMPPB	4.89	7.48	6.09	7.62	7.58	3.02	0.64	0.02	-1.01
BCL11A	6.72	6.87	7.95	5.14	5.77	3.96	-0.39	-0.25	-1.01
HACD1	10.09	6.21	8.07	8.03	6.36	4	-0.33	0.03	-1.01
URB2	10.63	10.92	9.95	9.67	7.27	4.93	-0.14	-0.59	-1.01
RPTOR	10.99	19.87	12.34	10.89	10.8	6.11	-0.01	-0.88	-1.01
HPDL	16.97	21.89	13.11	17.68	10.51	6.5	0.06	-1.06	-1.01
SLC9B2	16.18	13.38	15.13	14.16	12	7.53	-0.19	-0.16	-1.01
C22orf29	14.3	17.5	16.73	12.68	13.29	8.28	-0.17	-0.4	-1.01
DNAJC11	23.03	25.81	22.74	21.38	17.46	11.3	-0.11	-0.56	-1.01
PSMB2	25.65	23.95	24.58	23.02	18.55	12.21	-0.16	-0.37	-1.01
JUP	23.15	44.76	24.83	20.02	18.1	12.35	-0.21	-1.31	-1.01
RNASEH2A	40.75	36.01	33.38	42.59	26.87	16.63	0.06	-0.42	-1.01
GNPTAB	49.11	43.39	47.99	37.11	36.32	23.77	-0.4	-0.26	-1.01
PRKDC	44.77	51.97	55.62	34.46	44.01	27.69	-0.38	-0.24	-1.01
NOLC1	58.04	55.66	59.79	48.85	41.24	29.68	-0.25	-0.43	-1.01
NAA50	52.69	50.52	60.42	39.43	42.45	30.07	-0.42	-0.25	-1.01
MYDGF	152.53	165.04	154.95	182.75	176.06	77.07	0.26	0.09	-1.01
WASF3	5.8	5.96	5.69	4.77	3.91	2.8	-0.28	-0.61	-1.02
ZC4H2	7.6	6.24	7.42	7.63	4.79	3.67	0.01	-0.38	-1.02
NCOA7	7.96	6.2	7.55	5.94	4.47	3.73	-0.42	-0.47	-1.02
GMDS	15.49	13.77	16.19	14.45	12.4	7.96	-0.1	-0.15	-1.02
TRMT1	18.65	29.16	17.56	20.97	17.89	8.63	0.17	-0.7	-1.02
CHML	15.15	12.8	17.71	11.76	13.35	8.75	-0.37	0.06	-1.02
PLCG1	16.71	22.24	20.05	16.14	18.27	9.9	-0.05	-0.28	-1.02
PNO1	21.46	20.68	22.15	20.69	14.44	10.93	-0.05	-0.52	-1.02
HMGB3	27.43	23.15	23.54	23.93	20.38	11.6	-0.2	-0.18	-1.02
CISD1	27.78	22.05	24.42	25.24	16.51	12.03	-0.14	-0.42	-1.02
KIF20B	26.42	22.08	25.62	19.14	18.41	12.67	-0.47	-0.26	-1.02
LONP1	26.26	48.45	26.22	32.43	25.11	12.96	0.3	-0.95	-1.02
GLMN	27.06	22.86	26.65	21.18	19.54	13.1	-0.35	-0.23	-1.02
PSMD11	28.54	28.98	30.04	24.1	21.83	14.8	-0.24	-0.41	-1.02
C20orf27	33.94	63.38	35.2	41.38	33.68	17.31	0.29	-0.91	-1.02
NOC2L	43.22	61.32	39.41	50.34	34.83	19.45	0.22	-0.82	-1.02
COA4	79.86	87.65	78.1	79.13	63.74	38.42	-0.01	-0.46	-1.02
SRSF7	110.34	98.54	102.52	95.39	83.37	50.44	-0.21	-0.24	-1.02
PSMB5	123.01	104.07	110.68	117.73	88.18	54.61	-0.06	-0.24	-1.02
C17orf53	3.76	3.94	3.35	3.95	2.73	1.64	0.07	-0.53	-1.03
FBXL19	3.88	7.35	3.95	4.43	3.38	1.93	0.19	-1.12	-1.03
MLLT3	4.85	3.84	4.43	3.95	2.83	2.17	-0.3	-0.44	-1.03
ENDOD1	5.17	4.1	4.52	3.85	2.15	2.21	-0.43	-0.93	-1.03
USP54	5.24	4.97	4.53	4.83	4.13	2.22	-0.12	-0.27	-1.03
MICALL2	4.42	16.16	5.18	4.77	7.89	2.54	0.11	-1.03	-1.03
JMJD4	7.41	10.22	6.2	9.28	6.33	3.04	0.32	-0.69	-1.03
XRCC3	9.24	14.42	7.78	10.55	7.13	3.8	0.19	-1.02	-1.03
GEN1	9.66	8.27	9.45	7.38	8.52	4.64	-0.39	0.04	-1.03
INO80C	12.03	11.11	9.9	11.07	7.32	4.84	-0.12	-0.6	-1.03
HAUS6	11.66	9.97	11.82	8.59	7.61	5.78	-0.44	-0.39	-1.03
NLN	14.11	11.66	13.96	12.03	10.3	6.83	-0.23	-0.18	-1.03
ZWILCH	17.57	14.24	16.39	14.38	12.44	8.04	-0.29	-0.19	-1.03
POLR2E	18.86	35.74	19.56	23.04	16	9.6	0.29	-1.16	-1.03
SNHG4	11.91	20.75	20.33	10.76	17.61	9.99	-0.15	-0.24	-1.03
KIF22	33.64	40.87	30.36	37.13	29.5	14.85	0.14	-0.47	-1.03
NUDC	44.22	43.7	37.35	40.74	26.12	18.24	-0.12	-0.74	-1.03
SLC38A1	40.5	38.62	42.59	29.75	30.23	20.87	-0.45	-0.35	-1.03
PFKP	46.33	67.24	43.8	50.12	35.56	21.5	0.11	-0.92	-1.03
RRM1	101.64	84.8	92.11	89.91	74.34	45.13	-0.18	-0.19	-1.03
NASP	128.69	114.98	114.16	111.2	90.3	55.96	-0.21	-0.35	-1.03
ATP5G1	265.24	261.45	230.5	269.65	207.59	112.9	0.02	-0.33	-1.03
PCNA	253.99	244.83	247.82	219.41	179.07	121.06	-0.21	-0.45	-1.03
TNFRSF21	5.04	4.65	4.19	4.67	2.84	2.04	-0.11	-0.71	-1.04
EEF2KMT	5.67	5.83	5.61	6.11	4.19	2.72	0.11	-0.48	-1.04
CCDC28B	11.43	14.63	8.39	13.32	6.58	4.07	0.22	-1.15	-1.04
TNFRSF10A	9.36	8.89	8.53	7.89	5.37	4.15	-0.25	-0.73	-1.04
MECR	10.41	10.98	9.16	11.79	8.14	4.44	0.18	-0.43	-1.04
RAB38	12.92	11.08	9.9	11.29	7.46	4.82	-0.19	-0.57	-1.04
KAT2A	14.04	18.04	14.56	13.62	13.47	7.09	-0.04	-0.42	-1.04
GEMIN5	19.7	19.28	20.38	16.05	12.63	9.94	-0.3	-0.61	-1.04
CGREF1	24.68	26.4	21.92	28.71	23.29	10.68	0.22	-0.18	-1.04
TMA16	25.68	22.64	25.26	22.62	19.58	12.3	-0.18	-0.21	-1.04
EIF2B3	30.97	25.77	25.81	30.08	17.57	12.51	-0.04	-0.55	-1.04
PXMP2	44.28	42.61	42.51	44.01	34.94	20.74	-0.01	-0.29	-1.04
IPO5	74.19	70.12	74	66.71	63.07	35.93	-0.15	-0.15	-1.04
HYOU1	110.68	111.9	99.94	134.11	126.78	48.55	0.28	0.18	-1.04
HNRNPDL	102.25	108.56	112.43	84.31	102.12	54.74	-0.28	-0.09	-1.04
CSE1L	121.06	106.75	116.34	98.54	88.02	56.45	-0.3	-0.28	-1.04
SRSF2	133.87	183.15	163.19	114.16	160.49	79.23	-0.23	-0.19	-1.04
TOMM5	247.82	214.09	229.15	202.27	183.15	111.06	-0.29	-0.23	-1.04
SNRPG	290.59	305.7	300.99	255.63	193.13	145.95	-0.18	-0.66	-1.04
TUBA1B	1482.75	1482.75	1336.46	1375.16	1023.59	649.62	-0.11	-0.53	-1.04
DHX33	3.81	3.17	3.13	3.04	2.31	1.51	-0.33	-0.46	-1.05
DLEU1	4.44	3.69	3.75	4.42	3.18	1.81	-0.01	-0.21	-1.05
NUBP2	6.93	18.32	4.9	9.18	6.29	2.37	0.41	-1.54	-1.05
GIMAP6	6.81	5.85	5.15	5.05	2.86	2.48	-0.43	-1.03	-1.05
TFAP4	7.35	9.91	6.54	7.24	5.34	3.16	-0.02	-0.89	-1.05
RHOBTB3	9.21	8.99	9.14	7.5	7.99	4.4	-0.3	-0.17	-1.05
MBOAT1	9.66	9.34	9.16	7.97	6.68	4.41	-0.28	-0.48	-1.05
TSEN2	14.69	13.26	14.08	13.75	12.67	6.82	-0.1	-0.07	-1.05
POLR1A	13.61	17.39	15.25	12.45	12.77	7.38	-0.13	-0.45	-1.05
ZGRF1	15.41	14.25	15.56	13.06	12.87	7.51	-0.24	-0.15	-1.05
SLC39A3	24.59	33.71	21.88	31.16	18.56	10.56	0.34	-0.86	-1.05
CENPW	33.95	26.95	27.16	32.62	21.14	13.14	-0.06	-0.35	-1.05
MRPS17	52.61	44.74	47.42	43.12	32.85	22.94	-0.29	-0.45	-1.05
CMC2	46.13	45.5	47.71	36.88	33.38	22.99	-0.32	-0.45	-1.05
MCM7	187.52	191.79	173.96	191.79	165.69	83.73	0.03	-0.21	-1.05
PTMA	1916.17	1741.38	1833.13	1604.12	1301.87	882.59	-0.26	-0.42	-1.05
KIF24	4.12	3.67	3.74	3.96	3.04	1.8	-0.06	-0.27	-1.06
TBL3	4.63	10.33	4.43	5.87	4.25	2.13	0.34	-1.28	-1.06
CISD2	9.53	7.42	8.3	7.69	4.83	3.99	-0.31	-0.62	-1.06
INCENP	11.05	18.4	11.15	11.66	9.91	5.36	0.08	-0.89	-1.06
PPP2R1B	17.78	15.88	15.31	13.98	11.65	7.33	-0.35	-0.45	-1.06
CAD	21.3	29.27	24.61	19.75	21.95	11.84	-0.11	-0.42	-1.06
SNRNP25	30.04	31.49	28.53	37.89	26.53	13.68	0.33	-0.25	-1.06
MRPL42	33.46	31.34	36.37	28.07	26.33	17.46	-0.25	-0.25	-1.06
MCM5	55.51	84.31	56.18	64.1	54.09	26.91	0.21	-0.64	-1.06
NIPSNAP1	64.48	59.92	58.04	60.28	44.46	27.89	-0.1	-0.43	-1.06
ILF3	89.14	112.43	94.77	81.33	88.87	45.5	-0.13	-0.34	-1.06
METAP1D	4.84	4.21	5.3	4.5	4.64	2.53	-0.11	0.14	-1.07
WDR76	10.79	9.1	9.71	9.57	7.1	4.62	-0.17	-0.36	-1.07
DPY19L3	9.57	9.91	12.17	6.59	9.1	5.79	-0.54	-0.12	-1.07
GCAT	19.36	29.93	16.81	22.22	15.9	8	0.2	-0.91	-1.07
B4GALT3	17.88	22.2	18.25	17.45	15.62	8.67	-0.04	-0.51	-1.07
TIPIN	27.55	25.02	25.84	25.78	20.04	12.31	-0.1	-0.32	-1.07
ORC1	29.13	28.88	28.75	29.89	24.35	13.66	0.04	-0.25	-1.07
PDCD11	35.43	34.43	34.17	31.85	29.34	16.22	-0.15	-0.23	-1.07
SEPHS1	38.04	34.81	35.41	38.21	29.6	16.89	0.01	-0.23	-1.07
MRPS7	77.15	77.15	68.91	78.1	52.69	32.81	0.02	-0.55	-1.07
HSPD1	649.62	496.76	607.03	491.79	426.15	289.89	-0.4	-0.22	-1.07
FXN	4.86	4.71	5.07	5	4.85	2.39	0.04	0.04	-1.08
PALM	6.22	12.67	6.25	6.03	4.76	2.95	-0.04	-1.41	-1.08
ELMSAN1	9.09	14.76	10.9	6.75	6.92	5.14	-0.43	-1.09	-1.08
NUP155	35.32	32.35	34.2	28.2	24.22	16.18	-0.32	-0.42	-1.08
ITGB3BP	44.43	42.44	44.16	37.08	34.97	20.96	-0.26	-0.28	-1.08
CCDC58	74.84	64.77	72.63	67.39	57.94	34.33	-0.15	-0.16	-1.08
ACAT1	87.88	79.73	79.33	93.25	73.65	37.62	0.09	-0.11	-1.08
UQCRQ	82.62	89.01	79.39	89.34	72.81	37.67	0.11	-0.29	-1.08
MCM3	116.5	110.68	109.38	108.37	87.34	51.6	-0.1	-0.34	-1.08
NOP56	181.43	179.07	179.07	157.31	138.92	84.98	-0.21	-0.37	-1.08
PLS1	5.32	4.04	4.72	4.85	3.84	2.21	-0.13	-0.07	-1.09
MGC27345	4.37	4.74	4.88	3.22	3.7	2.3	-0.44	-0.36	-1.09
ACCS	6.25	9.24	7.09	9.45	11.24	3.33	0.6	0.28	-1.09
PLOD3	11.65	16.06	11.6	13.38	11.28	5.45	0.2	-0.51	-1.09
TOE1	12.65	12.8	12.12	12.34	7.87	5.69	-0.04	-0.7	-1.09
ALDH1B1	19.07	15.85	16.15	18.07	12.86	7.57	-0.08	-0.3	-1.09
POLR2F	23.81	24.92	21.89	24.74	13.7	10.27	0.06	-0.86	-1.09
RRP1B	30.43	36.75	33.46	25.36	22.82	15.74	-0.26	-0.69	-1.09
SLC39A8	52.94	42	48.79	39.86	33.62	22.86	-0.41	-0.32	-1.09
UNG	63.71	59.38	60.31	58.25	45.01	28.4	-0.13	-0.4	-1.09
NPM3	158.26	146.18	148.81	176.06	116.04	69.82	0.15	-0.33	-1.09
DBF4B	3.73	4.88	4.17	4.02	3.58	1.94	0.11	-0.45	-1.1
MSTO1	8.61	9.62	7.84	8.88	8.8	3.65	0.04	-0.13	-1.1
DIAPH3	9.31	7.79	8.82	7.15	6.8	4.11	-0.38	-0.2	-1.1
UTP15	12.13	9.3	11.1	9.49	7.47	5.19	-0.35	-0.32	-1.1
CECR1	12.5	12	11.62	9.91	9.56	5.41	-0.33	-0.33	-1.1
CDC7	17.76	14.71	15.88	14.53	14.22	7.41	-0.29	-0.05	-1.1
AARSD1	22.45	25.42	23.03	23.66	18.15	10.77	0.08	-0.49	-1.1
BLM	27.82	24.04	27.48	22.11	20.46	12.86	-0.33	-0.23	-1.1
SLC25A39	45.08	69.91	41.91	55.13	45.5	19.57	0.29	-0.62	-1.1
PSMD1	48.61	42.29	43.6	37.22	29.4	20.41	-0.39	-0.52	-1.1
PPIL1	53.82	50.25	51.02	49.87	41.64	23.81	-0.11	-0.27	-1.1
CDK4	121.99	113.09	109.8	111.06	80.3	51.07	-0.14	-0.49	-1.1
GYPC	230.5	253.45	240.14	201.62	193.78	112.32	-0.19	-0.39	-1.1
NSUN5P1	3.32	8.21	4.74	3.6	6.86	2.2	0.12	-0.26	-1.11
C16orf91	8.13	9.41	6.86	9.69	4.87	3.18	0.25	-0.95	-1.11
PVR	7.81	8.34	6.98	6.43	5.81	3.23	-0.28	-0.52	-1.11
FAM46C	11.01	9.51	10.75	9.83	10.72	4.97	-0.16	0.17	-1.11
LUC7L	18.82	21.43	18.65	17.98	18.58	8.65	-0.07	-0.21	-1.11
NUDT15	23.88	20.74	22.3	17.88	14.19	10.33	-0.42	-0.55	-1.11
RBM3	54.92	50.75	57.04	52.63	47.25	26.49	-0.06	-0.1	-1.11
CCDC47	62.86	53.75	63.4	50.94	42.01	29.32	-0.3	-0.36	-1.11
CIART	3.55	3.41	3.46	4.46	2.46	1.59	0.33	-0.47	-1.12
RRS1	10.59	12.44	10.44	10.31	7.31	4.79	-0.04	-0.77	-1.12
ANKLE1	11.91	14.83	11.11	11.22	10.32	5.1	-0.09	-0.52	-1.12
TEAD4	12.65	18.59	12.92	11.98	10.46	5.95	-0.08	-0.83	-1.12
TMIGD2	36.16	47.08	31.33	35.77	22.25	14.39	-0.02	-1.08	-1.12
SMC2	33.44	28.71	32.2	26.4	22.51	14.77	-0.34	-0.35	-1.12
RUVBL2	97.89	159.1	87.34	129.88	96.66	40.32	0.41	-0.72	-1.12
PTTG1	140.51	134.11	125.48	163.19	124.95	57.87	0.22	-0.1	-1.12
PRMT1	159.67	206.12	138.75	173.57	117.73	63.81	0.12	-0.81	-1.12
PDIA3	146.88	134.29	146.37	152.37	155.23	67.15	0.05	0.21	-1.12
EME1	13.52	13.84	13.16	13.95	12.12	6.02	0.05	-0.19	-1.13
KIAA0020	29.65	23.63	25.52	25.85	18.15	11.7	-0.2	-0.38	-1.13
SRSF10	30.07	30.49	32.59	23.61	27.82	14.84	-0.35	-0.13	-1.13
TRA2B	68.72	63.99	68.29	59.47	55.13	31.27	-0.21	-0.22	-1.13
EBNA1BP2	93.36	85.24	81.8	99.94	69.82	37.43	0.1	-0.29	-1.13
LBR	98.99	92.9	110.41	68.42	63.71	50.36	-0.53	-0.54	-1.13
AKT1S1	4.07	5.41	4.81	3.76	3.5	2.19	-0.11	-0.63	-1.14
SASS6	9.81	7.78	9.33	7.95	7.19	4.24	-0.3	-0.11	-1.14
TMEM177	13.23	13.3	11.39	12.4	7.74	5.17	-0.09	-0.78	-1.14
KIAA1211	11.68	15.27	13.1	10.45	10.87	5.96	-0.16	-0.49	-1.14
TNPO2	16.15	24.57	20.63	15.15	19.04	9.34	-0.09	-0.37	-1.14
TTC27	22.53	19.26	20.86	20.36	15.61	9.46	-0.15	-0.3	-1.14
SNRPA1	25.67	24.32	27.68	21.89	18.63	12.57	-0.23	-0.38	-1.14
MRPS28	42.84	34.85	35.83	41.18	24.56	16.27	-0.06	-0.5	-1.14
WDR12	52.96	43.22	44.03	45.7	35.76	20.01	-0.21	-0.27	-1.14
MLC1	59.06	72.89	56.68	81.75	81.45	25.68	0.47	0.16	-1.14
TIMM8B	82.91	84.98	75.07	85.18	61.6	34.12	0.04	-0.46	-1.14
IGF2BP3	22.66	19.25	20.99	18.86	14.52	9.49	-0.26	-0.41	-1.15
LMNB2	23.28	40.05	21.82	25.62	19.55	9.81	0.14	-1.03	-1.15
KIF15	30.22	23.48	24.54	28.96	20.61	11.03	-0.06	-0.19	-1.15
CYB5A	31.21	31.82	30.26	28.17	16.37	13.6	-0.15	-0.96	-1.15
GADD45GIP1	48.36	82.57	39.66	59.32	39.09	17.88	0.29	-1.08	-1.15
DECR1	45.8	38.44	39.76	41.29	32.34	17.93	-0.15	-0.25	-1.15
HNRNPR	42.61	37.78	40.08	35.91	29.47	18.09	-0.25	-0.36	-1.15
ALYREF	165.92	202.27	152.53	172.88	123.73	68.6	0.06	-0.71	-1.15
MTSS1L	3.85	6.35	3.78	3.86	3.45	1.69	0	-0.88	-1.16
NEIL2	5.93	4.97	5.4	5.65	2.79	2.42	-0.07	-0.83	-1.16
SGOL1	7.2	6.27	6.19	5.89	4.75	2.77	-0.29	-0.4	-1.16
MFI2	6.79	10.14	6.55	6.42	5.63	2.93	-0.08	-0.85	-1.16
SARS2	7.82	11.62	6.86	8.57	5.99	3.07	0.13	-0.96	-1.16
KATNB1	8.27	15.91	7.53	10.32	7.85	3.36	0.32	-1.02	-1.16
MLST8	7.55	14.22	7.88	7.81	4.96	3.52	0.05	-1.52	-1.16
CLUH	7.52	16.62	8.18	8.34	7.59	3.67	0.15	-1.13	-1.16
CENPI	9.78	8.68	8.84	8.51	7.08	3.96	-0.2	-0.29	-1.16
SKA3	11.3	9.32	11.08	9.26	7.2	4.97	-0.29	-0.37	-1.16
TOM1L1	14.66	12.7	12.98	11.61	8.47	5.81	-0.34	-0.58	-1.16
AURKB	16.57	18.92	14.47	18.14	11.79	6.48	0.13	-0.68	-1.16
CHID1	24.34	30.02	22.31	26.63	21.92	10	0.13	-0.45	-1.16
PLS3	40.81	33.68	35.59	37.73	30.2	15.97	-0.11	-0.16	-1.16
MSH2	51.41	40.98	43.92	40.64	32.69	19.7	-0.34	-0.33	-1.16
ACTL6A	70.97	63.74	63.95	59.74	46.95	28.67	-0.25	-0.44	-1.16
IFT81	3.68	3.03	3.41	2.72	2.13	1.52	-0.44	-0.51	-1.17
STXBP4	3.9	3.39	3.84	3.18	3.02	1.71	-0.29	-0.17	-1.17
ZNF286A	4.4	3.57	4.01	3.15	2.59	1.78	-0.48	-0.46	-1.17
ARHGAP22	6.25	7.34	4.62	6.89	4.66	2.05	0.14	-0.66	-1.17
HAUS5	5.18	8.61	5.86	5.84	5.69	2.6	0.17	-0.6	-1.17
TRAIP	9.29	9.05	8.62	9.79	6.16	3.84	0.08	-0.55	-1.17
FANCG	15.34	16.87	13.21	16.74	11.96	5.87	0.13	-0.5	-1.17
PDCD2L	17.38	18.05	14.83	18.16	10.46	6.6	0.06	-0.79	-1.17
SLC7A2	18.66	15.91	18.04	14.22	11.13	8	-0.39	-0.52	-1.17
PSRC1	18.87	23.28	19.1	16.51	15.17	8.49	-0.19	-0.62	-1.17
FIGNL1	23.6	21.45	23.66	19.28	17.92	10.55	-0.29	-0.26	-1.17
KNTC1	25.42	25.43	26.6	21.56	25.08	11.85	-0.24	-0.02	-1.17
LAS1L	54.09	51.67	46.95	50.17	38.36	20.86	-0.11	-0.43	-1.17
LYAR	71.24	61.26	61.67	58.01	40.5	27.33	-0.3	-0.6	-1.17
ODF2L	4.65	3.86	4.69	3.81	4.77	2.07	-0.29	0.31	-1.18
NCDN	6.14	11.83	5.13	5.91	4.69	2.26	-0.06	-1.33	-1.18
TRPM6	6.37	4.97	5.66	5.37	4.2	2.5	-0.25	-0.24	-1.18
NAT14	8.1	7.96	6.16	8.36	4.56	2.71	0.05	-0.8	-1.18
TRMT5	11.42	9.55	10.62	9.63	7.19	4.68	-0.25	-0.41	-1.18
AEN	15.62	17.62	13.42	15.47	10.49	5.92	-0.01	-0.75	-1.18
WDR35	14.28	11.93	13.63	11.29	10.42	6	-0.34	-0.2	-1.18
HNRNPA3	18.94	13.57	15.75	13.99	13.49	6.97	-0.44	-0.01	-1.18
PRDM8	14.76	17.4	16.18	13.41	8.48	7.16	-0.14	-1.04	-1.18
FLNB	19.98	21.95	19.19	17.39	12.88	8.46	-0.2	-0.77	-1.18
DCTPP1	28.11	26.44	23.38	27.13	16.9	10.31	-0.05	-0.65	-1.18
BAG2	28.91	26.15	26.23	25.42	20.54	11.58	-0.19	-0.35	-1.18
PDSS1	28.82	23.24	26.34	24.2	16.89	11.63	-0.25	-0.46	-1.18
PTK2	25.85	23.79	26.36	18.4	14.27	11.62	-0.49	-0.74	-1.18
IFRD2	29.69	45.26	27.13	33.97	25.13	12	0.19	-0.85	-1.18
FANCI	32.25	30.32	30.8	28.24	23.99	13.56	-0.19	-0.34	-1.18
NIP7	42.22	34.81	38.66	35.48	26.03	17.09	-0.25	-0.42	-1.18
DHCR24	61.05	64.12	53.98	55.31	50.61	23.75	-0.14	-0.34	-1.18
NUCKS1	103.69	90.72	100.76	79.65	77.61	44.39	-0.38	-0.23	-1.18
RANBP2	155.73	134.4	143.81	80.73	70.43	63.63	-0.95	-0.93	-1.18
SLC2A9	4.16	3.86	4.01	2.83	2.43	1.76	-0.56	-0.67	-1.19
CCBL1	4.74	4.62	4.21	4.79	3.48	1.85	0.02	-0.41	-1.19
HOMER1	7.15	5.09	6.05	5.19	3.8	2.66	-0.46	-0.42	-1.19
SLC19A1	6.48	11.94	6.14	6.56	4.8	2.69	0.02	-1.31	-1.19
ST3GAL5	11.52	9.92	10.55	8.4	6.67	4.62	-0.46	-0.57	-1.19
CPNE7	15.77	20.78	12.81	16.44	10.48	5.63	0.06	-0.99	-1.19
CEP78	19.06	16.05	15.85	15.21	12.01	6.94	-0.33	-0.42	-1.19
EPB41L2	18.04	15.87	17.38	13.9	11.56	7.64	-0.38	-0.46	-1.19
TMEM97	59.22	53.13	56.32	51.11	45.08	24.74	-0.21	-0.24	-1.19
TMEM106C	90.65	90.41	86.28	103.32	87.57	37.79	0.19	-0.05	-1.19
PPP1R14B	143.5	179.9	125.87	159.1	114.98	55.13	0.15	-0.65	-1.19
MRPL41	3.42	8.62	3.26	4.22	2.41	1.42	0.3	-1.84	-1.2
XYLB	3.38	3.63	3.45	3.19	2.75	1.5	-0.08	-0.4	-1.2
MAP4K1	5.6	5.27	4.13	6.09	4.01	1.8	0.12	-0.39	-1.2
KIF21A	7.13	5.59	5.86	6.79	5.38	2.55	-0.07	-0.06	-1.2
RABL3	10.28	8.22	9.23	8.36	5.93	4.03	-0.3	-0.47	-1.2
POLQ	8.93	8.67	9.24	7.73	7.65	4.03	-0.21	-0.18	-1.2
GRPEL2	11.68	11.04	12.58	9.28	8.27	5.47	-0.33	-0.42	-1.2
RPL39L	27.84	26.73	22.28	33.37	24.34	9.69	0.26	-0.14	-1.2
SKA2	33.71	29.73	35.66	31.33	28.46	15.55	-0.11	-0.06	-1.2
RUVBL1	95.57	97.63	84.57	94.67	74	36.84	-0.01	-0.4	-1.2
TMPO	114.81	95.82	106.99	89.65	78.19	46.68	-0.36	-0.29	-1.2
LRRC45	5.36	11.16	4.33	6.77	4.66	1.87	0.34	-1.26	-1.21
MLLT4	7.76	6.59	6.96	5.95	4.93	3.01	-0.38	-0.42	-1.21
NACC1	7.48	14.98	7.63	8.34	5.89	3.3	0.16	-1.35	-1.21
TMCO6	9.52	9.93	10.14	9.96	8.18	4.39	0.07	-0.28	-1.21
KNOP1	12.28	10.34	10.57	10.44	7.06	4.57	-0.23	-0.55	-1.21
PUS1	12.4	19.12	11.29	13.8	10.56	4.89	0.15	-0.86	-1.21
ATAD3A	15.72	32.86	14.69	17.59	14.24	6.37	0.16	-1.21	-1.21
YES1	15.17	13.5	15.79	10.63	9.38	6.82	-0.51	-0.53	-1.21
EPT1	15.44	14.56	16.35	10.86	10.79	7.07	-0.51	-0.43	-1.21
WDR54	25.91	25.54	21.16	27.16	15.68	9.16	0.07	-0.7	-1.21
ZAK	23.67	19.85	21.39	19.68	15.41	9.23	-0.27	-0.37	-1.21
PIEZO1	18.33	62.16	23.67	21.14	26.76	10.26	0.21	-1.22	-1.21
SLC20A1	28.26	28.18	31.6	21.55	15.78	13.64	-0.39	-0.84	-1.21
DNMT1	37.95	54.09	42.37	35.37	37.01	18.29	-0.1	-0.55	-1.21
CD320	60.06	106.85	61.38	83.54	72.05	26.5	0.48	-0.57	-1.21
EIF5A	165.69	152.53	152.94	149.36	110.68	66.09	-0.15	-0.46	-1.21
AR	6.48	5.99	6.37	4.66	4.56	2.73	-0.48	-0.39	-1.22
RHOT2	6.41	16.2	6.94	8.35	7.06	2.98	0.38	-1.2	-1.22
RRP15	8.03	6.76	7.62	6.68	4.6	3.26	-0.27	-0.56	-1.22
BRIP1	14.83	13.08	14.37	12.9	11.51	6.15	-0.2	-0.18	-1.22
CA8	16.86	12.71	15.15	11.53	7.96	6.52	-0.55	-0.68	-1.22
CHEK1	27.51	22.17	24.44	26.37	19.32	10.51	-0.06	-0.2	-1.22
DUT	78.41	67.44	80.88	67.15	61.52	34.84	-0.22	-0.13	-1.22
ADGRL1	3.56	5.98	4.13	3.27	3.1	1.76	-0.12	-0.95	-1.23
CEP41	5.04	3.95	4.54	4.14	2.97	1.93	-0.28	-0.41	-1.23
ALG1	5.42	5.52	5.36	5.61	3.64	2.28	0.05	-0.6	-1.23
PWP2	7.06	7.27	6.51	7.74	5.1	2.77	0.13	-0.51	-1.23
HYPK	10.75	8.05	9.71	9.24	5.05	4.15	-0.22	-0.67	-1.23
TAF9B	12.82	9.89	11.53	10	7.68	4.91	-0.36	-0.36	-1.23
FAM212A	19.47	31.98	14.56	19.19	10.95	6.21	-0.02	-1.55	-1.23
XXYLT1	23.48	22.75	22.16	22.16	16.57	9.42	-0.08	-0.46	-1.23
IFI16	25.41	21.24	24.22	14.69	10.27	10.32	-0.79	-1.05	-1.23
HNRNPD	60.24	20.15	30.13	50.98	16.78	12.88	-0.24	-0.26	-1.23
PRSS21	61	71.98	58.89	67	70.12	25.18	0.14	-0.04	-1.23
SNRPD1	108.03	96.55	100.05	93.41	75.34	42.63	-0.21	-0.36	-1.23
PTPRF	5.89	7.73	5.18	7.02	4.84	2.19	0.25	-0.68	-1.24
SAPCD2	7.22	10.14	5.66	7.59	4.41	2.4	0.07	-1.2	-1.24
C1orf112	13.6	11.78	12.85	11.52	9.24	5.45	-0.24	-0.35	-1.24
TSR1	17.93	17.16	16.63	15.53	12.7	7.04	-0.21	-0.43	-1.24
ERG	23.21	21.92	22.77	21.54	22.93	9.66	-0.11	0.06	-1.24
DDAH1	26.77	24.91	26.77	23.3	22.16	11.33	-0.2	-0.17	-1.24
ISOC2	39.64	59.47	32.94	47.56	33.72	13.95	0.26	-0.82	-1.24
CCDC167	38.95	39.34	34.45	44.14	29.39	14.57	0.18	-0.42	-1.24
IQGAP3	4.76	5.84	4.67	5.07	5.14	1.96	0.09	-0.18	-1.25
DCBLD2	6.22	5.37	5.84	4.76	3.81	2.45	-0.39	-0.5	-1.25
SLC35B4	8.81	7.74	7.97	7.15	6.35	3.34	-0.3	-0.29	-1.25
SLC39A4	9.51	19.72	9.25	11.71	9.25	3.89	0.3	-1.09	-1.25
HYAL2	14.45	17.96	10.86	13.08	7.22	4.58	-0.14	-1.31	-1.25
NLE1	11.39	15.02	10.98	12.25	8.47	4.62	0.11	-0.83	-1.25
KDELC1	19.74	14.96	17.69	19.68	13.42	7.43	0	-0.16	-1.25
WDHD1	21.09	16.64	18.07	17.57	12.03	7.59	-0.26	-0.47	-1.25
CENPN	30.4	29.92	28.01	27.67	21.77	11.74	-0.14	-0.46	-1.25
MAK16	30.31	25.03	29.02	24.27	16.47	12.24	-0.32	-0.6	-1.25
MCM2	79.78	103.32	73.19	87.65	62.11	30.79	0.14	-0.73	-1.25
MCM4	90.72	89.72	90.99	78.03	64.91	38.22	-0.22	-0.47	-1.25
WT1	5.46	4.76	4.35	5.9	4.25	1.82	0.11	-0.16	-1.26
IGSF10	7.15	6.13	7.37	5.84	5.16	3.08	-0.29	-0.25	-1.26
CNKSR3	8.59	8.02	7.7	7.06	4.95	3.21	-0.28	-0.7	-1.26
CD200	11.77	9.43	11.6	7.1	5.44	4.86	-0.73	-0.79	-1.26
KIF18A	15.29	12.22	12.97	13.94	11.23	5.4	-0.13	-0.12	-1.26
MKI67	13.53	14.37	14.28	9.53	10.89	5.98	-0.51	-0.4	-1.26
GPATCH4	21.92	19.48	17.26	19.11	13.18	7.19	-0.2	-0.56	-1.26
HDDC2	26.66	25.25	22.8	27.61	17.79	9.52	0.05	-0.51	-1.26
WEE1	27.01	24.29	26.52	22.43	19.9	11.04	-0.27	-0.29	-1.26
POLR2L	28.24	67.87	27.34	35.59	24.13	11.38	0.33	-1.49	-1.26
FBXO5	34.01	27.74	29.4	27.65	21.12	12.29	-0.3	-0.39	-1.26
HNRNPA2B1	104.53	86.98	93.58	75.28	83	39.09	-0.47	-0.07	-1.26
CRISPLD1	4.13	3.11	3.32	3.4	2.2	1.38	-0.28	-0.5	-1.27
SH3D19	4.29	3.71	3.96	3.43	2.96	1.64	-0.32	-0.33	-1.27
EARS2	9.26	8.33	7.75	8.96	5.66	3.22	-0.05	-0.56	-1.27
CASC5	9.76	8.22	8.97	7.81	7.48	3.72	-0.32	-0.14	-1.27
MMD	10.54	8.02	9.16	8.45	6.03	3.81	-0.32	-0.41	-1.27
SDF2L1	24.05	34.74	21.55	29.73	25.97	8.96	0.31	-0.42	-1.27
CLN6	20.67	28.48	21.63	22.19	18.01	8.94	0.1	-0.66	-1.27
NDC80	34.83	29	29.72	28.74	22.6	12.31	-0.28	-0.36	-1.27
NOC3L	34.85	28.93	34.4	28.95	26.44	14.28	-0.27	-0.13	-1.27
NOP16	63.07	70.88	60.79	61.75	48.41	25.23	-0.03	-0.55	-1.27
POLD2	85.71	108.37	78.03	105.44	76.79	32.39	0.3	-0.5	-1.27
GNAI1	7.73	5.8	6.72	6.16	4.52	2.76	-0.33	-0.36	-1.28
CCDC124	11.26	25.08	10.56	12.34	8.65	4.34	0.13	-1.54	-1.28
SRRT	41.73	53.66	42.07	41.77	36.46	17.3	0	-0.56	-1.28
ZFP69B	3.63	3.9	3.92	2.6	2.74	1.6	-0.48	-0.51	-1.29
TCTN1	4.49	3.53	4.28	4.42	3.74	1.75	-0.02	0.08	-1.29
KBTBD8	5.68	5.17	5.66	4.7	3.5	2.31	-0.27	-0.56	-1.29
PRRT4	6.47	12.05	7.14	7.89	8.66	2.91	0.29	-0.48	-1.29
CCDC85C	9.19	10.64	7.96	9.65	5.88	3.25	0.07	-0.86	-1.29
DDIAS	10.47	8.5	9.36	8.97	7.8	3.82	-0.22	-0.12	-1.29
FOXRED1	18.03	17.16	15.69	20.18	13.17	6.4	0.16	-0.38	-1.29
APITD1	19.6	18.87	16.61	16.28	11.93	6.81	-0.27	-0.66	-1.29
SCFD2	26.52	24.92	23.6	25.17	19.91	9.68	-0.08	-0.32	-1.29
NUSAP1	45.02	39.61	40.35	41.12	35.07	16.46	-0.13	-0.18	-1.29
CCND2	52.46	49.89	49.37	40.7	36.96	20.22	-0.37	-0.43	-1.29
SLIRP	401.13	331.69	385.11	327.32	267	157.31	-0.29	-0.31	-1.29
BEND3	3.41	3.75	3.21	2.96	2.43	1.3	-0.2	-0.63	-1.3
KIAA1804	4.15	3.78	3.9	3.74	2.79	1.58	-0.15	-0.44	-1.3
ALDH7A1	5.71	3.82	4.22	4.52	3.15	1.71	-0.34	-0.28	-1.3
SLC27A5	5.27	4.99	4.81	6.7	2.95	1.96	0.35	-0.76	-1.3
ADM5	3.48	8.81	4.81	3	5.16	1.95	-0.21	-0.77	-1.3
NMT2	6.13	5.22	5.87	5.05	3.67	2.39	-0.28	-0.51	-1.3
B4GALT6	6.27	4.79	5.98	4.54	4.4	2.43	-0.47	-0.12	-1.3
MRPL4	19.87	38.5	17.68	23.96	16.09	7.16	0.27	-1.26	-1.3
ANAPC15	26.19	29.06	24.93	28.53	22.97	10.09	0.12	-0.34	-1.3
BUB1	52.29	45.47	47.17	47.49	38.35	19.13	-0.14	-0.25	-1.3
ROGDI	4.94	7.21	5.62	5.18	4.45	2.26	0.07	-0.7	-1.31
RAD51	6.07	5.5	6.08	6.25	3.9	2.45	0.04	-0.5	-1.31
GINS4	7.63	5.87	6.35	6.54	4.05	2.56	-0.22	-0.54	-1.31
PTCD2	10.57	8.43	9.43	8.42	6.74	3.8	-0.33	-0.32	-1.31
TUBG1	27.37	31.04	24.69	28.32	18.64	9.95	0.05	-0.74	-1.31
HSPB1	28.98	63	25.11	37.27	22.92	10.14	0.36	-1.46	-1.31
FEN1	70.75	68.77	62.02	64.86	46.35	25.02	-0.13	-0.57	-1.31
AMOTL1	6.32	6.34	6.75	4.85	4.32	2.7	-0.38	-0.55	-1.32
GAR1	20.15	10.69	15.04	15.31	8.34	6.04	-0.4	-0.36	-1.32
CHAF1A	21.57	27.35	21.9	19.91	17.04	8.79	-0.12	-0.68	-1.32
PHGDH	27.88	29.24	24.48	27.41	15.9	9.81	-0.02	-0.88	-1.32
RPA3	27.76	28.17	27.75	28.91	21.94	11.09	0.06	-0.36	-1.32
SRD5A3	61.07	55.26	59.89	58.11	51.8	24	-0.07	-0.09	-1.32
SNRPF	139.17	132.89	148.18	129.37	106.47	59.53	-0.11	-0.32	-1.32
ZNF695	7.61	7.42	8.45	6.37	5.33	3.36	-0.26	-0.48	-1.33
WDR18	15.98	32.34	13.73	19.33	13.39	5.45	0.27	-1.27	-1.33
PDIA5	28.08	23.08	25.22	31.88	28.29	10.05	0.18	0.29	-1.33
GPAT2	27.25	38.76	26.12	35.43	30.03	10.39	0.38	-0.37	-1.33
RUNX1	22.81	35.93	34.24	16.3	23.15	13.6	-0.48	-0.63	-1.33
MND1	36.11	33.7	35.09	36.22	25.88	13.96	0	-0.38	-1.33
CCNB2	85.18	80.16	74.96	80.1	60.19	29.83	-0.09	-0.41	-1.33
LAPTM4B	131.65	120.08	123.5	123.01	102.73	49.04	-0.1	-0.23	-1.33
DNAAF3	5.44	5.83	4.69	5.88	3.32	1.85	0.11	-0.81	-1.34
CDC25C	8.78	6.85	7.03	9.13	5.1	2.78	0.06	-0.43	-1.34
FAM3C	7.82	5.78	7.77	5.56	3.68	3.06	-0.49	-0.65	-1.34
TBC1D4	14.47	12.72	14.27	11.58	8.55	5.65	-0.32	-0.57	-1.34
KNSTRN	21.48	19.72	18.76	18.87	13.05	7.43	-0.19	-0.6	-1.34
CRELD2	26.23	32.67	23.84	33.13	27.92	9.43	0.34	-0.23	-1.34
MYCBP	29.49	25.37	27.79	29.03	27.39	10.98	-0.02	0.11	-1.34
TTK	37.44	32.39	33.47	34.53	28.66	13.23	-0.12	-0.18	-1.34
FBXW9	4.85	8.18	4.08	6.58	3.52	1.6	0.44	-1.22	-1.35
ESAM	12.78	14.41	9.28	9.93	5.99	3.64	-0.36	-1.27	-1.35
SLC2A1	12.51	14.55	11.25	13.37	7.14	4.4	0.1	-1.03	-1.35
FASN	16.82	56.29	17.51	19.76	19.51	6.85	0.23	-1.53	-1.35
PAFAH1B3	35.69	52.94	29.87	43.8	27.15	11.74	0.3	-0.96	-1.35
FANCD2	31.83	30.58	30.1	29.56	26.06	11.8	-0.11	-0.23	-1.35
CENPU	32.79	28.95	31.95	28	24.85	12.53	-0.23	-0.22	-1.35
KIF2C	54.37	48.6	48.23	54.96	38.42	18.88	0.02	-0.34	-1.35
RPUSD3	57.24	68.39	52.02	52.31	42.77	20.34	-0.13	-0.68	-1.35
MRTO4	71.76	61.67	63.42	63.4	46.11	24.92	-0.18	-0.42	-1.35
GOLGA8T	5.75	4.81	4.15	4.8	3.55	1.62	-0.26	-0.44	-1.36
NRARP	4.69	4.34	4.78	3.63	2.48	1.86	-0.37	-0.81	-1.36
ZNF367	7.81	7.85	8.68	6.74	5.4	3.39	-0.21	-0.54	-1.36
CDT1	8.99	22.25	9.8	11.79	9.48	3.82	0.39	-1.23	-1.36
AADAT	11.22	9.56	11.68	8.44	7.59	4.54	-0.41	-0.33	-1.36
MRPL12	26.73	37.06	25.73	27.43	18.87	10	0.04	-0.97	-1.36
CDCA5	29.45	28.79	26.02	30.06	21.8	10.17	0.03	-0.4	-1.36
FARSB	31.01	26.84	28.57	26.66	20.08	11.1	-0.22	-0.42	-1.36
ATP2A2	52.02	58.99	57.83	41.59	42.85	22.54	-0.32	-0.46	-1.36
ANKRD39	3.65	3.98	3.29	3.4	2.59	1.27	-0.1	-0.62	-1.37
NT5DC3	3.45	3.6	3.87	2.83	2.43	1.5	-0.29	-0.57	-1.37
CD3EAP	10.7	10.02	7.96	9.85	5.65	3.09	-0.12	-0.83	-1.37
BTG3	14.24	13.24	15	12.33	9.57	5.81	-0.21	-0.47	-1.37
PARPBP	18.63	16.5	18.66	15.72	13.15	7.21	-0.25	-0.33	-1.37
PLEKHO1	24.23	23.65	20.64	19.79	11.99	7.99	-0.29	-0.98	-1.37
NCAPG2	22.8	21.63	22.3	18.94	15.81	8.6	-0.27	-0.45	-1.37
TIMM50	32.97	35.37	30.89	35.51	22.3	11.97	0.11	-0.67	-1.37
AGMAT	7.57	6.95	6.99	6.53	4.19	2.68	-0.21	-0.73	-1.38
GSTA4	8.31	6.63	7.11	7.76	5.3	2.73	-0.1	-0.32	-1.38
PKN3	10.11	17.04	9.74	10.83	8.29	3.74	0.1	-1.04	-1.38
CENPO	11.64	13.11	11.47	10.91	9.21	4.41	-0.09	-0.51	-1.38
FAM98A	13.57	11.36	12.63	11.6	8.2	4.85	-0.23	-0.47	-1.38
RBM28	23.66	23.93	24.39	18.92	19.12	9.35	-0.32	-0.32	-1.38
KIF11	34.65	29.08	30.19	30.19	23.94	11.62	-0.2	-0.28	-1.38
HSPA5	88.02	86.77	99.09	78.69	85.71	38.06	-0.16	-0.02	-1.38
STMN1	728.02	631.94	792.16	517.49	491.79	303.96	-0.49	-0.36	-1.38
IFITM1	11.56	10.6	10.4	19.7	10.14	3.98	0.77	-0.06	-1.39
KIF14	12.21	11.6	11.93	10.84	9.78	4.54	-0.17	-0.25	-1.39
IPO11	23.38	18.46	20.81	18.47	13.23	7.95	-0.34	-0.48	-1.39
SLC37A4	30.63	33.21	29.21	33.49	24.16	11.15	0.13	-0.46	-1.39
HMMR	40.87	31.01	35.37	34.33	26.15	13.53	-0.25	-0.25	-1.39
GGH	41.62	39.59	41.82	44.82	38.7	15.91	0.11	-0.03	-1.39
ASIC1	3.8	4.83	4.27	3.02	3.4	1.62	-0.33	-0.51	-1.4
COQ3	11.67	9.65	8.69	10.09	5.79	3.3	-0.21	-0.74	-1.4
DNAAF5	10.9	17.66	11.22	12.75	9.08	4.24	0.23	-0.96	-1.4
NEK2	13.73	13.26	12.05	12.85	9.09	4.58	-0.1	-0.54	-1.4
B3GALNT1	16.52	13.23	15.21	12.61	9	5.78	-0.39	-0.56	-1.4
THOP1	22.79	33.5	18.16	24.77	17.63	6.9	0.12	-0.93	-1.4
DNAJC12	37.51	30.99	31.62	40.5	29.16	11.96	0.11	-0.09	-1.4
MPHOSPH6	39.23	33.53	35.5	31.45	24.09	13.46	-0.32	-0.48	-1.4
MTHFD1	45.88	44.46	47.2	38.68	31.6	17.83	-0.25	-0.49	-1.4
SNRPA	48.75	58.54	53.75	48.07	45.35	20.35	-0.02	-0.37	-1.4
AIG1	8.37	6.25	7.11	11.38	7.39	2.67	0.44	0.24	-1.41
DHODH	8.12	8.97	7.51	8.26	5.8	2.82	0.02	-0.63	-1.41
ARNTL2	8.62	6.48	7.68	7.91	6.25	2.89	-0.12	-0.05	-1.41
CLSPN	11.09	9.19	8.86	8.57	6.48	3.34	-0.37	-0.5	-1.41
KIF4A	15.41	12.87	12.48	14.34	8.86	4.7	-0.1	-0.54	-1.41
RAD54B	14.38	11.61	13.03	12.59	8.81	4.89	-0.19	-0.4	-1.41
ADGRA3	20.07	16.3	18.15	16.16	12.61	6.82	-0.31	-0.37	-1.41
PRC1	45.59	45.59	42.34	38.93	32.81	15.94	-0.23	-0.47	-1.41
CDCA3	9.47	10.55	8.97	10.46	7.54	3.36	0.14	-0.48	-1.42
TRH	15.65	11.64	10.09	14.53	6.48	3.76	-0.11	-0.85	-1.42
ATAD5	11.6	10.99	12.94	7.52	8.62	4.85	-0.63	-0.35	-1.42
NCAPH	14.72	12.98	13.32	13.58	9.08	4.97	-0.12	-0.52	-1.42
TIMM10	42.11	38.22	34.67	40.08	28.18	12.98	-0.07	-0.44	-1.42
GINS2	50.36	50.82	46.86	46.39	31.39	17.49	-0.12	-0.7	-1.42
PPAT	71.06	62.6	66.33	54.84	47.87	24.81	-0.37	-0.39	-1.42
ITPRIPL1	12.41	11.5	10.46	12.84	7.5	3.87	0.05	-0.62	-1.43
ERCC6L	12.78	10.42	11.39	10.68	7.61	4.23	-0.26	-0.45	-1.43
SHCBP1	14.77	12.27	13.44	11.66	8.91	4.98	-0.34	-0.46	-1.43
NDC1	47.25	41.33	45.13	41.67	34.49	16.71	-0.18	-0.26	-1.43
GMNN	57.21	48.68	51.58	48.96	33.56	19.11	-0.22	-0.54	-1.43
SLC16A1	76.84	69.35	77.65	60.73	50.07	28.88	-0.34	-0.47	-1.43
ATAD3B	5.87	15.15	5.91	6.94	6.3	2.18	0.24	-1.27	-1.44
POLE2	13.87	11.51	11.07	12.76	8.55	4.08	-0.12	-0.43	-1.44
DPCD	20.48	16.59	16.42	27.88	16.05	6.06	0.45	-0.05	-1.44
SLC27A2	29.8	26.07	26.08	28.37	19.57	9.62	-0.07	-0.41	-1.44
RRP7BP	4.83	9.8	6.78	5.28	7.71	2.48	0.13	-0.35	-1.45
CYB561	6.68	8.07	7.25	6.95	5.54	2.65	0.06	-0.54	-1.45
ABI2	9.52	9.02	9.92	6.33	5.7	3.63	-0.59	-0.66	-1.45
RPP40	18.94	15.46	16.51	14.65	10.66	6.04	-0.37	-0.54	-1.45
CENPK	16.97	13.67	16.54	14.63	11.16	6.07	-0.21	-0.29	-1.45
ALDH18A1	76.12	70.2	67.15	73.19	55.66	24.52	-0.06	-0.33	-1.45
TUBB4B	142.34	208.95	134.48	159.38	106.6	49.16	0.16	-0.97	-1.45
NFE2L3	6.55	4.7	5.21	4.86	3.03	1.9	-0.43	-0.63	-1.46
FERMT1	5.93	5.36	5.72	5.47	3.56	2.08	-0.12	-0.59	-1.46
SLC16A10	7.58	6.26	7.1	6.31	4.54	2.58	-0.26	-0.46	-1.46
OIP5	9.82	8.58	7.85	9.41	4.13	2.86	-0.06	-1.05	-1.46
AUNIP	14.57	14.59	14.07	12.35	10.18	5.12	-0.24	-0.52	-1.46
MANF	143.81	133.87	133.08	155.58	125.71	48.41	0.11	-0.09	-1.46
PC	4.85	7.33	4.09	6.22	4.1	1.48	0.36	-0.84	-1.47
LRRC34	5.35	4.73	5.17	5.23	4.68	1.86	-0.03	-0.02	-1.47
ID1	5.79	11.31	5.68	5.51	2.7	2.05	-0.07	-2.07	-1.47
FAHD2A	10.83	11.04	9.77	13.49	10.45	3.52	0.32	-0.08	-1.47
ORC6	31.85	33.07	28.66	26.08	19.85	10.38	-0.29	-0.74	-1.47
SOX4	40.11	39.03	40.81	31.36	31.01	14.69	-0.36	-0.33	-1.47
TOMM40	60.38	80.6	54.47	64.06	45.15	19.73	0.09	-0.84	-1.47
CDC20	73.79	79.78	66.23	76.64	57.55	23.99	0.05	-0.47	-1.47
ADAM22	5.81	4.85	4.23	4.19	3.84	1.52	-0.47	-0.34	-1.48
GTSE1	9.46	10.17	8.38	9.33	6.79	3	-0.02	-0.58	-1.48
KDELC2	15.49	12.42	13.85	14.17	10.54	4.96	-0.13	-0.24	-1.48
SCARB1	14.99	22.43	16.72	15.17	12.51	5.99	0.02	-0.84	-1.48
CBX2	22.59	34.35	22.08	19.17	16.8	7.91	-0.24	-1.03	-1.48
B4GALT2	26.6	32.75	23.02	28.48	19.6	8.28	0.1	-0.74	-1.48
DTL	30.75	26.56	29.06	26.33	19.25	10.44	-0.22	-0.46	-1.48
CENPF	43.12	39.7	41.24	36.43	37.43	14.8	-0.24	-0.08	-1.48
CKAP2L	6.45	5.06	6.22	4.49	3.96	2.21	-0.52	-0.35	-1.49
ESCO2	14.09	10.75	13.58	12.62	9.45	4.82	-0.16	-0.19	-1.49
RFC3	17.1	16.81	17.23	15.3	10.73	6.13	-0.16	-0.65	-1.49
CDCA8	21.14	21.86	19.6	19.94	13.7	6.96	-0.08	-0.67	-1.49
IPO4	22.86	33.55	23.43	23.97	19	8.34	0.07	-0.82	-1.49
CMSS1	76.47	65.09	69.82	65.52	52.12	24.82	-0.22	-0.32	-1.49
SLC25A22	3.39	7.93	3.14	3.17	2.36	1.11	-0.1	-1.75	-1.5
CCDC50	4.91	4.02	4.37	4.13	4.03	1.54	-0.25	0	-1.5
HMGA2	12.93	9.3	10.63	9.05	5.98	3.77	-0.51	-0.64	-1.5
MTFP1	25.24	29.42	23.31	27.96	17.57	8.24	0.15	-0.74	-1.5
NUF2	27.16	23.46	25.05	23.57	19.06	8.86	-0.2	-0.3	-1.5
KIAA0101	75.16	75.49	82.13	71.33	61.32	29.13	-0.08	-0.3	-1.5
GTF3C6	90.88	87.34	84.94	79.86	63.86	30.1	-0.19	-0.45	-1.5
ANXA2	124.36	115.16	119.27	110.34	78.03	42.29	-0.17	-0.56	-1.5
PDIA4	143.23	151.13	136.48	162.18	145.3	48.29	0.18	-0.06	-1.5
TRO	4.72	4.54	3.96	5.12	3.21	1.39	0.12	-0.5	-1.51
ACY1	25.83	31.1	21.54	31.68	20.48	7.56	0.29	-0.6	-1.51
ASPM	21.15	19.38	21.77	16.37	17.48	7.63	-0.37	-0.15	-1.51
UBE2C	96	100.05	84.45	97.43	61.93	29.69	0.02	-0.69	-1.51
CNKSR2	4.02	3.08	3.22	3.08	2.53	1.12	-0.38	-0.28	-1.52
PASK	3.43	4.43	3.39	3.28	2.5	1.18	-0.06	-0.83	-1.52
MTFR2	8	6.6	7.67	6.91	5.84	2.67	-0.21	-0.18	-1.52
GNPNAT1	17.61	14.85	17.47	14.14	10.76	6.11	-0.32	-0.46	-1.52
DTYMK	27.08	34.49	23.09	27.5	16.97	8.05	0.02	-1.02	-1.52
RAD51AP1	24.62	22.72	23.68	21.76	17.64	8.26	-0.18	-0.37	-1.52
IL2RG	37.62	33.83	35.88	39.78	34.77	12.48	0.08	0.04	-1.52
TBX1	5.14	10.26	6.74	5.04	4.62	2.33	-0.03	-1.15	-1.53
TMEM237	8.34	6.51	7.24	7.42	5.44	2.51	-0.17	-0.26	-1.53
ADAT2	6.09	7.58	7.81	5.02	7.9	2.71	-0.28	0.06	-1.53
SFXN1	32.51	32.46	31.49	26.87	20.18	10.91	-0.27	-0.69	-1.53
EZH2	41.56	40.02	44.95	34.24	32.62	15.58	-0.28	-0.29	-1.53
HSPE1	345.53	307.66	345.53	281.58	208.95	119.75	-0.3	-0.56	-1.53
CCNF	12.26	16.23	11.01	12.64	8.03	3.78	0.04	-1.02	-1.54
LRP8	10.45	11.99	11.97	8.08	8.39	4.13	-0.37	-0.52	-1.54
KIAA1524	14.61	13.49	14.31	11.37	10.38	4.92	-0.36	-0.38	-1.54
H2AFX	26.45	46.57	23.51	25.8	17.8	8.07	-0.04	-1.39	-1.54
SLC38A5	45.7	54.53	40.12	54.17	33.17	13.75	0.25	-0.72	-1.54
RANBP1	208.95	218.79	180.94	194.06	128.69	62.11	-0.11	-0.77	-1.54
SLA2	4.83	4.07	3.27	4.19	2.38	1.12	-0.21	-0.77	-1.55
STMN3	5.37	7.12	4.34	5.17	2.95	1.48	-0.05	-1.27	-1.55
HOMER2	11.54	10.12	9.99	10.13	6.25	3.41	-0.19	-0.7	-1.55
CYTL1	38.6	36.6	34.7	32.88	21.06	11.87	-0.23	-0.8	-1.55
CCNA2	57.15	52.45	52.46	48.04	37.03	17.88	-0.25	-0.5	-1.55
IFITM3	82.13	89.45	69.43	72.74	51.52	23.7	-0.18	-0.8	-1.55
UBE2T	79.73	73.44	74.25	65.09	47.42	25.35	-0.29	-0.63	-1.55
UTP20	14.02	12.31	12.55	10.39	7.72	4.26	-0.43	-0.67	-1.56
CHCHD6	14.32	17.2	12.75	17.31	10.41	4.32	0.27	-0.72	-1.56
TIMELESS	12.17	13.17	14.37	10.06	8.24	4.88	-0.27	-0.68	-1.56
PLTP	37.89	41.29	31.98	42	29.51	10.86	0.15	-0.48	-1.56
TOP2A	134.4	123.01	125.71	113.32	102.98	42.49	-0.25	-0.26	-1.56
CDCA2	22.43	19.39	17.99	17.84	12.84	6.07	-0.33	-0.59	-1.57
TROAP	20.95	28	21.8	20.78	18.14	7.32	-0.01	-0.63	-1.57
MEGF6	5.05	11.76	5.09	4.92	4.89	1.7	-0.04	-1.27	-1.58
TICRR	7.15	8.88	7.91	5.51	5.69	2.64	-0.38	-0.64	-1.58
CENPA	18.07	14.88	16.41	15.28	10.78	5.49	-0.24	-0.47	-1.58
UBE2S	33.31	52.38	29.39	34.4	19.99	9.82	0.05	-1.39	-1.58
SLC39A14	36.71	32.88	33.85	30.82	22.79	11.33	-0.25	-0.53	-1.58
OXCT1	45.64	39.03	42.44	37.51	29.08	14.18	-0.28	-0.42	-1.58
TPX2	59.53	65.52	63.38	52.09	51.24	21.27	-0.19	-0.35	-1.58
FAM64A	8.67	7.71	5	7.84	3.59	1.66	-0.15	-1.1	-1.59
KIF18B	5.36	8.25	5.93	4.7	4.31	1.97	-0.19	-0.94	-1.59
CIT	6.66	7.2	6.82	5.74	5.51	2.26	-0.21	-0.39	-1.59
EXO1	18.57	15.7	16.92	15.52	11.04	5.62	-0.26	-0.51	-1.59
POLE	22.74	32.37	27.91	19.32	24.81	9.28	-0.24	-0.38	-1.59
TK1	50.34	80.1	50.71	57.43	43.98	16.85	0.19	-0.86	-1.59
FBXL6	5	10.24	5.87	6.32	6.56	1.93	0.34	-0.64	-1.6
APOBEC3G	7.52	6.19	6.54	6.81	2.93	2.15	-0.14	-1.08	-1.6
CCDC34	9.39	7.22	7.33	9	5.15	2.42	-0.06	-0.49	-1.6
PPAN	14.69	26.58	13.91	16.17	12.07	4.58	0.14	-1.14	-1.6
SRM	33.38	44.68	32.34	35.39	23.87	10.69	0.08	-0.9	-1.6
SRSF1	87.51	94.03	98.43	70.79	85.84	32.43	-0.31	-0.13	-1.6
COCH	126.78	116.16	126.78	115.83	101.64	41.68	-0.13	-0.19	-1.6
ATP8B2	15.38	14.77	11.9	12.1	8.34	3.9	-0.35	-0.82	-1.61
RUNX1T1	11.36	13.84	16.54	6.2	6.75	5.4	-0.87	-1.04	-1.61
SUN1	17.61	18.61	17.09	15.58	12.02	5.61	-0.18	-0.63	-1.61
SLC17A9	24.4	52.61	29.57	24.54	35.39	9.71	0.01	-0.57	-1.61
NME1	655.1	552.47	599.85	607.03	432.09	196.86	-0.11	-0.35	-1.61
HJURP	11.9	10.26	10.43	10.53	7.37	3.38	-0.18	-0.48	-1.63
WDR62	5.41	10.55	6.66	5.17	5.82	2.13	-0.07	-0.86	-1.64
KLHL23	12.47	10.08	10.07	10.55	6.37	3.23	-0.24	-0.66	-1.64
GALNT18	18.02	21.5	15.17	17.76	10.49	4.88	-0.02	-1.04	-1.64
DLGAP5	42.44	35.51	37.33	39.21	29.79	11.96	-0.11	-0.25	-1.64
ETV5	4.66	4.11	4.62	3.23	1.84	1.47	-0.53	-1.16	-1.65
E2F2	5.07	5.81	5.16	3.83	3.03	1.64	-0.4	-0.94	-1.65
MYBBP1A	9.24	17.37	9.48	10.07	7.78	3.02	0.12	-1.16	-1.65
GCSH	13.01	11.28	11.17	12.98	7.73	3.55	0	-0.55	-1.65
CHAC2	13.56	11.51	13.58	11.99	7.85	4.32	-0.18	-0.55	-1.65
MELK	27.96	23.1	23.96	22.74	15.69	7.65	-0.3	-0.56	-1.65
CDC25A	28.72	28.24	28.07	23.77	18.35	8.92	-0.27	-0.62	-1.65
KIF20A	33.13	31.84	28.78	31.43	22.34	9.18	-0.08	-0.51	-1.65
CDKN3	50.03	48.89	49.87	50.75	35.96	15.85	0.02	-0.44	-1.65
GINS3	12.7	11.09	10.56	11.14	6.59	3.35	-0.19	-0.75	-1.66
MEF2C	17.02	13.4	14.47	10.29	6.64	4.59	-0.73	-1.01	-1.66
ATP11C	22.24	20.31	21.15	17.01	14.06	6.69	-0.39	-0.53	-1.66
CDCA7	65.19	59.98	65.46	55.66	54.84	20.68	-0.23	-0.13	-1.66
MAD2L1	83	78.13	82.82	69.22	54.2	26.26	-0.26	-0.53	-1.66
CCNB1	107.96	100.38	97.63	98.99	72.98	30.88	-0.13	-0.46	-1.66
TLCD1	9.17	7.2	7.15	8.73	4.43	2.24	-0.07	-0.7	-1.67
DDX12P	3.24	6.09	4.3	2.84	3.84	1.34	-0.19	-0.67	-1.68
CHAF1B	17.84	15.48	16.96	15.04	9.08	5.31	-0.25	-0.77	-1.68
SLC5A6	38.08	43.3	38.04	35.83	27.81	11.91	-0.09	-0.64	-1.68
POP1	10.53	9.71	9.84	9.29	6.61	3.04	-0.18	-0.55	-1.69
PLK4	21.51	21.16	21.37	16.56	15.27	6.63	-0.38	-0.47	-1.69
CCDC109B	40.95	33.91	37.9	31.27	23.72	11.77	-0.39	-0.52	-1.69
E2F8	4.46	4.2	3.93	3.6	2.85	1.21	-0.31	-0.56	-1.7
FJX1	7.71	7.09	6.68	6.91	3.68	2.06	-0.16	-0.95	-1.7
SLC9A7	7.21	6.78	6.76	6.37	4.86	2.08	-0.18	-0.48	-1.7
LIG1	26.56	36.43	25.64	26.91	21.22	7.89	0.02	-0.78	-1.7
CDK1	136.75	121.44	134.11	112.8	90.72	41.15	-0.28	-0.42	-1.7
PRDX1	705.56	556.07	656.85	589.79	462.06	200.17	-0.26	-0.27	-1.71
PLK1	11.57	18.21	13.23	11.34	9.33	4.02	-0.03	-0.96	-1.72
TUBB	38.14	34.87	41.77	27.37	27.88	12.67	-0.48	-0.32	-1.72
FABP5	49.13	52.78	50.03	49.54	34.17	15.16	0.01	-0.63	-1.72
TRIM59	5.46	4.8	5.06	4.07	3.74	1.53	-0.42	-0.36	-1.73
QPRT	7.93	11.7	7.44	6.33	3.63	2.23	-0.33	-1.69	-1.74
FAM92A1	9.33	6.55	7.8	8.06	4.87	2.34	-0.21	-0.43	-1.74
PFAS	14.45	19.44	13.31	14.83	10.23	3.98	0.04	-0.93	-1.74
CENPM	18.42	33.99	16.75	23.43	14.68	4.97	0.35	-1.21	-1.75
GINS1	24.26	20.91	21.22	19.99	13.93	6.31	-0.28	-0.59	-1.75
DUSP6	35.31	33.08	29.17	21.5	16.34	8.68	-0.72	-1.02	-1.75
FAM83D	12.74	13.29	11.53	11.94	8.14	3.41	-0.09	-0.71	-1.76
DDX11	11.59	17.43	12.27	11.51	11.91	3.62	-0.01	-0.55	-1.76
MCM10	42.21	40.11	40.97	35.09	26.97	12.08	-0.27	-0.57	-1.76
ZWINT	124.6	124.2	121.44	108.18	90.2	35.96	-0.2	-0.46	-1.76
PAICS	427.1	351.3	416.27	312.82	260.23	122.56	-0.45	-0.43	-1.76
SPC24	15.91	19.22	12.02	19.3	13.09	3.53	0.28	-0.55	-1.77
ZNF724P	13.56	11.17	13.09	10.46	8.71	3.83	-0.37	-0.36	-1.77
FOXM1	16.37	21.03	19.12	14.32	13.22	5.62	-0.19	-0.67	-1.77
SUV39H2	32.8	28.67	32.23	26.18	22.25	9.46	-0.33	-0.37	-1.77
STON2	5.21	4.9	4.68	3.19	2.65	1.36	-0.71	-0.89	-1.78
MAGOHB	16.43	14.87	16.09	14.98	10.85	4.67	-0.13	-0.45	-1.78
KIF23	26.09	24.68	23.46	22.61	18.67	6.84	-0.21	-0.4	-1.78
TRIP13	27.34	25.73	25.91	24.39	17.24	7.52	-0.16	-0.58	-1.78
SFXN2	9.92	10.16	9.29	11.25	9.43	2.68	0.18	-0.11	-1.79
DSCC1	20.77	17.39	19.54	15.73	10.18	5.65	-0.4	-0.77	-1.79
MARCKSL1	61.44	78.75	64.77	54.27	44.59	18.71	-0.18	-0.82	-1.79
ARG2	4.64	4.08	3.93	3.48	1.66	1.13	-0.42	-1.3	-1.8
BUB1B	20.53	18.68	17.74	17.74	14.34	5.09	-0.21	-0.38	-1.8
NCAPG	42.9	37.22	39.29	33.89	26.15	11.26	-0.34	-0.51	-1.8
PRDX4	277.5	258.36	274.26	248.78	212.1	78.81	-0.16	-0.28	-1.8
F2R	13.04	11.94	12.1	11.65	9.19	3.46	-0.16	-0.38	-1.81
CENPE	23.4	16.71	18.16	17.46	12.76	5.19	-0.42	-0.39	-1.81
LIN28B	11.85	10.94	11.11	9.49	8.37	3.14	-0.32	-0.39	-1.82
TYMS	37.05	27.77	33.97	29.57	17.59	9.64	-0.33	-0.66	-1.82
BCAT1	37.22	35.57	42.4	26.22	24.63	12.03	-0.51	-0.53	-1.82
PSMC3IP	11.32	9.34	9.29	7.16	4.96	2.62	-0.66	-0.91	-1.83
XRCC2	11.28	12.89	13.47	9.91	10.66	3.79	-0.19	-0.27	-1.83
E2F1	15.08	22.28	15.84	14.11	12.15	4.46	-0.1	-0.87	-1.83
CCNE1	15.89	18.19	16.02	13.83	11.01	4.5	-0.2	-0.72	-1.83
RTEL1	4.27	7.11	4.36	4.49	3.82	1.21	0.07	-0.9	-1.85
KLHL13	11.96	8.97	9.28	9.81	5.81	2.58	-0.29	-0.63	-1.85
RAD54L	10.17	10.51	10.08	8.94	7.44	2.79	-0.19	-0.5	-1.85
MOV10	11.5	14.47	11.7	9.87	7.03	3.25	-0.22	-1.04	-1.85
WDR34	23.57	45.87	19.47	28.87	18.28	5.39	0.29	-1.33	-1.85
ITM2A	62.68	50.29	48.11	81.53	64.77	13.3	0.38	0.37	-1.85
PPAP2A	5.09	3.81	4.26	3.29	2.26	1.17	-0.63	-0.75	-1.86
FANCA	9.26	12.23	10.96	8.49	8.16	3.01	-0.13	-0.58	-1.86
RCN1	34.67	27.62	31.09	27.91	23.57	8.54	-0.31	-0.23	-1.86
TRAP1	54.04	65.7	50.94	50.9	34.21	13.94	-0.09	-0.94	-1.87
NOG	5.53	5.59	5.09	3.52	2.18	1.38	-0.65	-1.36	-1.88
CYB5R1	6.5	5.65	5.3	5.79	4.17	1.44	-0.17	-0.44	-1.88
DEPDC1	16.36	14.13	15.51	13.27	10.16	4.19	-0.3	-0.48	-1.89
DEPDC1B	29.7	27.49	27.8	25.02	19.85	7.52	-0.25	-0.47	-1.89
TONSL	6.33	20.86	6.77	7.48	6.08	1.81	0.24	-1.78	-1.9
CCDC86	9.84	14.28	11.22	8.54	5.42	3.01	-0.2	-1.4	-1.9
PON2	18.57	16.41	14.73	14.36	13.15	3.95	-0.37	-0.32	-1.9
PIF1	3.6	4.88	3.45	3.45	2.63	0.91	-0.06	-0.89	-1.92
C21orf58	3.99	10.43	5.95	4.02	5.82	1.57	0.01	-0.84	-1.92
SPAG5	41.35	40.95	37.95	34.55	29.42	10.06	-0.26	-0.48	-1.92
DDN	3.52	3.75	3.27	3.13	1.59	0.86	-0.17	-1.24	-1.93
POLR3G	11.57	8.6	10.54	8.84	5.59	2.76	-0.39	-0.62	-1.93
ESPL1	8.07	11.14	8.31	8.1	6.77	2.15	0.01	-0.72	-1.95
SLC10A4	9.49	7.77	8.96	7.11	4.74	2.32	-0.42	-0.71	-1.95
MTSS1	9.94	9.93	9.52	4.97	2.96	2.46	-1	-1.75	-1.95
PKMYT1	3.22	8.96	3.82	3.82	3.26	0.98	0.25	-1.46	-1.96
MYO1B	6.49	4.36	4.46	5.76	3.47	1.15	-0.17	-0.33	-1.96
CDC45	40.21	37.69	35.01	38.1	24.02	9	-0.08	-0.65	-1.96
TNFSF13B	46.17	41.89	43.24	40.53	36.92	11.14	-0.19	-0.18	-1.96
BOLA3	85.55	91.47	79.23	89.14	53.26	20.32	0.06	-0.78	-1.96
IGFBP2	41.79	49.84	29.47	62.73	45.29	7.51	0.59	-0.14	-1.97
ALDOC	4.92	4.39	3.36	6.28	2.37	0.85	0.35	-0.89	-1.98
ELOVL6	5.37	4.1	4.3	4.13	2.91	1.09	-0.38	-0.49	-1.98
RECQL4	8.6	19.89	7.67	10.71	7.67	1.94	0.32	-1.37	-1.98
TSPAN13	13.57	10.7	11.95	12.99	9.18	3.03	-0.06	-0.22	-1.98
HELLS	23.54	20.82	23.15	17.51	16.03	5.86	-0.43	-0.38	-1.98
CDC6	40.19	36.37	35.29	32.04	23.52	8.92	-0.33	-0.63	-1.98
CD69	39.13	29.28	27.08	30.59	19.72	6.8	-0.36	-0.57	-1.99
HDGFRP3	8.64	6.92	7.91	7.14	5.32	1.98	-0.28	-0.38	-2
TSPAN7	7.15	4.14	4.91	4.74	2.17	1.22	-0.59	-0.93	-2.01
SLC45A3	5.45	7.53	4.51	4.16	1.94	1.11	-0.39	-1.96	-2.02
MEX3A	5.82	5.65	5.39	4.58	3.6	1.33	-0.35	-0.65	-2.02
DYRK3	10.34	8.81	9.65	7.57	5.71	2.34	-0.45	-0.63	-2.04
PDLIM1	15.42	13.58	13.21	16.25	10.19	3.2	0.08	-0.41	-2.05
MYBL2	44.68	63.22	46	45.57	32.68	11.11	0.03	-0.95	-2.05
ACOT7	18.14	21.98	14.58	17.95	8.63	3.5	-0.02	-1.35	-2.06
HES6	7.99	9.22	5.59	7.49	3.61	1.33	-0.09	-1.35	-2.07
DEPTOR	30.2	29.96	28.44	18.97	13.99	6.77	-0.67	-1.1	-2.07
UHRF1	13.39	24.5	13.51	12.5	8.47	3.19	-0.1	-1.53	-2.08
BIRC5	66.23	65.81	59.47	60.95	42.22	14.02	-0.12	-0.64	-2.08
GUCY1A3	5.59	4.22	3.6	3.96	1.55	0.84	-0.5	-1.44	-2.1
IL17RE	4.04	5.13	3.61	3.05	1.62	0.84	-0.41	-1.66	-2.1
PRTFDC1	16.49	12.86	14.2	10.51	5.87	3.32	-0.65	-1.13	-2.1
MT1X	64.12	80.53	56.86	67.53	42.14	13.3	0.07	-0.93	-2.1
PODXL2	40.74	54.61	39.13	47.99	35.59	9.02	0.24	-0.62	-2.12
DTD1	57.87	54.89	44.65	56.9	34.76	10.25	-0.02	-0.66	-2.12
CENPV	24.77	26.87	23.42	23.81	14.89	5.32	-0.06	-0.85	-2.14
TRIM71	3.66	5.59	3.63	3.28	2.26	0.82	-0.16	-1.31	-2.15
PIR	10.31	9.26	11.78	9.7	6.66	2.63	-0.09	-0.48	-2.16
DLL3	7.27	6.99	4.56	6.91	2.83	1.01	-0.07	-1.3	-2.17
E2F7	3.77	3.53	3.43	2.52	1.91	0.75	-0.58	-0.89	-2.19
NEURL1B	4.48	4.85	4.55	2.84	1.87	1	-0.66	-1.37	-2.19
NBL1	17.41	22.16	13.77	16.9	9.52	3	-0.04	-1.22	-2.2
NPR3	14.63	12.19	13	11.61	7.31	2.8	-0.33	-0.74	-2.22
RRM2	57.04	51.91	53.86	40.15	30.14	11.41	-0.51	-0.78	-2.24
PRDX2	12.84	12.57	8.93	16.36	7.94	1.88	0.35	-0.66	-2.25
FKBP11	51.75	47.03	45.16	56.63	44.16	9.51	0.13	-0.09	-2.25
CCNE2	16.83	13.11	15.01	11.61	7.51	3.14	-0.54	-0.8	-2.26
AKR1B1	32.37	33.46	28.31	33.43	20.41	5.93	0.05	-0.71	-2.26
LRRC17	6.53	5.36	5.6	4.88	3.54	1.16	-0.42	-0.6	-2.27
ACTL8	5.29	5.03	4.74	5.49	2.65	0.97	0.05	-0.92	-2.29
PAPSS2	5.05	3.72	3.52	3.5	1.88	0.7	-0.53	-0.98	-2.33
ERAS	8.06	15.01	5.34	9.06	4.94	1.06	0.17	-1.6	-2.33
BIN1	7.38	8.83	5.03	5.35	2.23	0.99	-0.46	-1.99	-2.35
FSTL1	7.87	5.57	5.81	5.44	2.99	1.14	-0.53	-0.9	-2.35
E2F5	12.04	8.11	8.66	8.59	5.56	1.7	-0.49	-0.54	-2.35
BAALC	12.8	8.79	10.58	6.89	2.54	2.08	-0.89	-1.79	-2.35
FSCN1	28.94	66.6	28.09	27.51	17.69	5.38	-0.07	-1.91	-2.38
VWCE	4.66	7.87	4.9	3.87	2.7	0.93	-0.27	-1.54	-2.4
FAM69B	4.22	5.32	3.5	4.29	1.62	0.65	0.02	-1.72	-2.43
DHRS3	8.05	7.95	6.15	7.31	3.11	1.13	-0.14	-1.35	-2.44
SCUBE1	4.08	6.36	4.34	3.4	1.67	0.79	-0.26	-1.93	-2.46
HPSE	4.24	3.61	3.44	1.97	1.03	0.62	-1.11	-1.81	-2.47
PTPRCAP	15.56	39.06	12.55	17.34	9.13	2.27	0.16	-2.1	-2.47
MDFI	6.31	9.14	4.81	5.49	3.07	0.86	-0.2	-1.57	-2.48
RASL10B	4.54	4.85	3.74	3.7	2.02	0.65	-0.3	-1.26	-2.52
SERPINB9	4.61	4.02	3.69	2.11	1.14	0.64	-1.13	-1.82	-2.53
TRIM47	4.03	7.02	3.27	3.95	2.29	0.55	-0.03	-1.62	-2.57
NT5DC2	33.72	42.95	31.1	31.49	20.92	5.25	-0.1	-1.04	-2.57
MAGED1	31.14	38.65	31.69	31.77	32.6	5.3	0.03	-0.25	-2.58
GATA2	6.64	9.4	5.5	6.12	3.35	0.9	-0.12	-1.49	-2.61
SLCO4A1	9.08	15.79	8.22	8.7	4.57	1.34	-0.06	-1.79	-2.62
LAMB1	5.36	4.05	4	4.37	2.66	0.62	-0.29	-0.61	-2.69
CD96	24.2	19.32	20.44	22.15	14.89	3.12	-0.13	-0.38	-2.71
ARHGEF3	9.07	7.49	6.93	5.24	3.02	1.05	-0.79	-1.31	-2.72
ECM1	14.56	14.62	12.29	10.94	4.5	1.87	-0.41	-1.7	-2.72
GPR85	7.16	6.34	7.33	6.27	3.7	1.1	-0.19	-0.78	-2.74
NQO1	9.54	8.16	11.56	4.84	2.77	1.73	-0.98	-1.56	-2.74
IGFBP4	24.17	23.66	18.23	14.38	7.15	2.7	-0.75	-1.73	-2.76
CKB	27.77	65.46	29.5	21.33	13.27	4.32	-0.38	-2.3	-2.77
ISYNA1	7.84	15.27	6.88	7.75	4.4	0.99	-0.02	-1.8	-2.8
SDC1	12.96	17.3	9.79	13.2	6.51	1.41	0.03	-1.41	-2.8
HIP1R	4.48	8.54	4.28	4.44	3.11	0.61	-0.01	-1.46	-2.81
SHISA2	4.76	3.38	3.4	4.25	2.22	0.48	-0.16	-0.61	-2.82
JAM3	12.26	11.57	9.62	9.13	5.04	1.36	-0.43	-1.2	-2.82
SLC2A3	10.32	9.23	8.87	6.27	1.99	1.15	-0.72	-2.21	-2.95
IKZF2	3.98	3.73	3.94	4.85	2.19	0.5	0.29	-0.77	-2.98
PBK	13.21	10.29	10	9.2	5.67	1.26	-0.52	-0.86	-2.99
ADAMTS3	8.32	6.98	7.21	6.08	4.38	0.89	-0.45	-0.67	-3.02
TMSB15A	39.49	35.61	32.85	29.06	16.39	4.02	-0.44	-1.12	-3.03
GAL	50.82	52.49	46.68	55.9	36.8	5.5	0.14	-0.51	-3.09
TCEA3	5.83	3.83	3.67	4.9	1.83	0.41	-0.25	-1.07	-3.16
PTRF	17.13	19.81	13.67	8.47	3.02	1.47	-1.02	-2.71	-3.22
AIF1L	28.71	24.89	22.64	22.64	12.37	1.93	-0.34	-1.01	-3.55
CD34	47.37	48.44	45.73	32.64	13.24	3.9	-0.54	-1.87	-3.55
BCYRN1	25.49	18.47	14.86	13.54	11.44	1.24	-0.91	-0.69	-3.58
SULT1C2	4.79	4.44	4.32	2.45	1.03	0.35	-0.97	-2.11	-3.63
FAM171A1	28.43	34.6	29.84	21.63	14.24	2.27	-0.39	-1.28	-3.72
MT2A	130.59	281.58	112.8	177.11	120.6	8.16	0.44	-1.22	-3.79
MFAP2	13.9	12.26	8.79	12.3	6.66	0.63	-0.18	-0.88	-3.8
SLC18A2	14.15	11.37	10.55	6.45	3.17	0.76	-1.13	-1.84	-3.8
CTHRC1	73.73	60.46	57.21	66.18	50.03	3.78	-0.16	-0.27	-3.92
TAL1	9.02	8.31	7.46	5.99	3.15	0.48	-0.59	-1.4	-3.96
CD79B	11.63	16.83	9.2	12.15	4.21	0.59	0.06	-2	-3.96
MDK	49.88	61.75	36.46	51.35	19.28	1.68	0.04	-1.68	-4.44
ST18	8.42	7.43	6.77	4.47	1.98	0.28	-0.91	-1.91	-4.6
C1orf186	41.75	36.08	30.47	33.95	10.31	0.39	-0.3	-1.81	-6.29
