# Supplementary material for: RUNX1-ETO Depletion in t(8;21) AML Leads to C/EBPα- and AP-1-Mediated Alterations in Enhancer-Promoter Interaction
Source: Cell Rep. 2019 Sep 17;28(12):3022–3031.e7. doi: 10.1016/j.celrep.2019.08.040 (PMC6899442; doi:10.1016/j.celrep.2019.08.040)
Supplement: Data S2. Annotation of DHSs to Their Rightful Promoters [file mmc3.xlsx]

## Sheet: DHS siMM
Chromosome	DHS start	DHS end	gene Symbol
chr1	100034477	100034877	HIAT1
chr1	100046883	100047283	GPR88
chr1	100047299	100047699	GPR88
chr1	100184560	100184960	LRRC39
chr1	100359101	100359501	LOC102606465
chr1	100400349	100400749	LINC01349
chr1	100414650	100415050	SLC35A3
chr1	100440139	100440539	LOC102606465
chr1	100450443	100450843	GPR88
chr1	100459480	100459880	GPR88
chr1	100463844	100464244	GPR88
chr1	100511026	100511426	GPR88
chr1	100523002	100523402	GPR88
chr1	100530866	100531266	GPR88
chr1	100535240	100535640	GPR88
chr1	100597359	100597759	GPR88
chr1	100631217	100631617	GPR88
chr1	10074353	10074753	UBE4B
chr1	100835315	100835715	RNPC3
chr1	100882754	100883154	SLC35A3
chr1	101002555	101002955	DPH5
chr1	101079326	101079726	LOC102606465
chr1	101089609	101090009	LOC102606465
chr1	101112021	101112421	LOC102606465
chr1	101112412	101112812	LOC102606465
chr1	101137167	101137567	SASS6
chr1	101238680	101239080	DPH5
chr1	101257783	101258183	RNPC3
chr1	101259733	101260133	RNPC3
chr1	101262634	101263034	GPR88
chr1	101288366	101288766	SLC35A3
chr1	101291665	101292065	SLC35A3
chr1	101293402	101293802	SLC35A3
chr1	101309285	101309685	RNPC3
chr1	101309529	101309929	RNPC3
chr1	101357389	101357789	GPR88
chr1	101504049	101504449	GPR88
chr1	101781398	101781798	RNPC3
chr1	102098741	102099141	LOC101928436
chr1	10242838	10243238	SLC25A33
chr1	103154227	103154627	COL11A1
chr1	103160372	103160772	COL11A1
chr1	1032941	1033341	AGRN
chr1	103514916	103515316	LOC101928436
chr1	10377383	10377783	PGD
chr1	10378440	10378840	PGD
chr1	10388112	10388512	UBE4B
chr1	10415332	10415732	APITD1-CORT
chr1	10426942	10427342	APITD1-CORT
chr1	104459889	104460289	RNPC3
chr1	104466943	104467343	SLC25A24
chr1	104468267	104468667	SLC25A24
chr1	104495596	104495996	NTNG1
chr1	104759977	104760377	NTNG1
chr1	10494629	10495029	PEX14
chr1	10495066	10495466	PEX14
chr1	10507427	10507827	PEX14
chr1	10510884	10511284	PEX14
chr1	10515607	10516007	PEX14
chr1	105427524	105427924	NTNG1
chr1	10553247	10553647	PEX14
chr1	105838107	105838507	NTNG1
chr1	10591103	10591503	PEX14
chr1	1059440	1059840	PLEKHN1
chr1	106173094	106173494	PRMT6
chr1	106536719	106537119	NTNG1
chr1	106649651	106650051	VAV3-AS1
chr1	106876376	106876776	VAV3-AS1
chr1	106937090	106937490	NTNG1
chr1	10693601	10694001	DFFA
chr1	107076764	107077164	PRMT6
chr1	107176822	107177222	NTNG1
chr1	107405202	107405602	NTNG1
chr1	107782179	107782579	VAV3
chr1	107804116	107804516	VAV3
chr1	107820814	107821214	VAV3
chr1	107829350	107829750	VAV3
chr1	107844636	107845036	VAV3
chr1	107862046	107862446	VAV3
chr1	107877127	107877527	VAV3
chr1	107877712	107878112	VAV3
chr1	107919989	107920389	VAV3
chr1	107936443	107936843	VAV3-AS1
chr1	107941153	107941553	VAV3-AS1
chr1	108016483	108016883	VAV3
chr1	108029007	108029407	VAV3
chr1	108043707	108044107	VAV3
chr1	108049464	108049864	VAV3
chr1	108050160	108050560	VAV3
chr1	108051025	108051425	VAV3
chr1	108079651	108080051	SLC25A24
chr1	108082735	108083135	SLC25A24
chr1	108107657	108108057	VAV3
chr1	108114193	108114593	VAV3
chr1	108125510	108125910	SLC25A24
chr1	108130808	108131208	SLC25A24
chr1	108133734	108134134	SLC25A24
chr1	108141631	108142031	SLC25A24
chr1	108182383	108182783	SLC25A24
chr1	108505114	108505514	SCARNA2
chr1	108570123	108570523	WDR47
chr1	108586070	108586470	VAV3-AS1
chr1	108590932	108591332	VAV3
chr1	108643470	108643870	HENMT1
chr1	108646698	108647098	HENMT1
chr1	108671172	108671572	WDR47
chr1	108703425	108703825	FNDC7
chr1	108828102	108828502	AKNAD1
chr1	108830552	108830952	AKNAD1
chr1	108852623	108853023	AKNAD1
chr1	108889144	108889544	WDR47
chr1	108898077	108898477	WDR47
chr1	109111641	109112041	C1orf194
chr1	109162254	109162654	WDR47
chr1	109193631	109194031	WDR47
chr1	109201116	109201516	SARS
chr1	10932115	10932515	PEX14
chr1	109369178	109369578	SARS
chr1	10940072	10940472	SLC25A33
chr1	109452970	109453370	SYPL2
chr1	109490602	109491002	CYB561D1
chr1	109501997	109502397	AMIGO1
chr1	109532247	109532647	GPR61
chr1	109532806	109533206	GPR61
chr1	109546274	109546674	GNAI3
chr1	109555667	109556067	GNAI3
chr1	109573858	109574258	WDR47
chr1	10961011	10961411	SPEN
chr1	109617307	109617707	SLC16A1
chr1	109640204	109640604	AMPD2
chr1	109643302	109643702	GSTM4
chr1	109649577	109649977	GSTM4
chr1	10965041	10965441	SPEN
chr1	10965602	10966002	SPEN
chr1	109660622	109661022	GSTM4
chr1	109759739	109760139	EPS8L3
chr1	109773628	109774028	EPS8L3
chr1	109776821	109777221	EPS8L3
chr1	109789225	109789625	EPS8L3
chr1	109790725	109791125	EPS8L3
chr1	109793803	109794203	EPS8L3
chr1	109797629	109798029	EPS8L3
chr1	109816458	109816858	WDR47
chr1	109886827	109887227	ZNF697
chr1	109899925	109900325	UBL4B
chr1	109944458	109944858	UBL4B
chr1	109971500	109971900	SARS
chr1	110011617	110012017	SYPL2
chr1	110060046	110060446	ALX3
chr1	110088080	110088480	ALX3
chr1	110102082	110102482	UBL4B
chr1	110106090	110106490	UBL4B
chr1	110116418	110116818	UBL4B
chr1	110155918	110156318	SLC6A17
chr1	110196905	110197305	KCNC4-AS1
chr1	110202981	110203381	KCNC4-AS1
chr1	110207745	110208145	KCNC4-AS1
chr1	110312580	110312980	WDR77
chr1	110380688	110381088	TMIGD3
chr1	110412495	110412895	LAMTOR5
chr1	110495970	110496370	LOC440602
chr1	110502418	110502818	SLC6A17
chr1	11051831	11052231	TNFRSF9
chr1	11069356	11069756	PEX14
chr1	11072587	11072987	PEX14
chr1	110766045	110766445	KCNA3
chr1	110780859	110781259	UBL4B
chr1	110783277	110783677	ST7L
chr1	110787171	110787571	ST7L
chr1	110875309	110875709	KCNA3
chr1	110879968	110880368	KCNA3
chr1	110948031	110948431	UBL4B
chr1	111030487	111030887	OVGP1
chr1	111221689	111222089	WDR77
chr1	111222862	111223262	CHI3L2
chr1	111471036	111471436	C1orf162
chr1	111481657	111482057	WDR77
chr1	111507512	111507912	ADORA3
chr1	111508183	111508583	ADORA3
chr1	111515188	111515588	TMIGD3
chr1	111516240	111516640	TMIGD3
chr1	111615852	111616252	RAP1A
chr1	111616266	111616666	RAP1A
chr1	111653707	111654107	DENND2D
chr1	111693022	111693422	WDR77
chr1	111714865	111715265	WDR77
chr1	111733314	111733714	FAM212B
chr1	111733971	111734371	FAM212B
chr1	111747192	111747592	WDR77
chr1	111758330	111758730	WDR77
chr1	111769514	111769914	WDR77
chr1	111789661	111790061	FAM212B
chr1	1122089	1122489	C1orf159
chr1	112369659	112370059	CTTNBP2NL
chr1	112390781	112391181	CTTNBP2NL
chr1	11241697	11242097	MTOR
chr1	112614482	112614882	ST7L
chr1	112700723	112701123	RHOC
chr1	112723156	112723556	FAM19A3
chr1	112804172	112804572	ST7L
chr1	112809216	112809616	LINC01356
chr1	112819080	112819480	LINC01356
chr1	112840573	112840973	ST7L
chr1	112841828	112842228	ST7L
chr1	112854193	112854593	LINC01356
chr1	112880917	112881317	LINC01356
chr1	113042649	113043049	ST7L
chr1	113046597	113046997	ST7L
chr1	113140541	113140941	RHOC
chr1	113140913	113141313	RHOC
chr1	113146735	113147135	PTPN22
chr1	113191776	113192176	SLC16A1
chr1	113192277	113192677	SLC16A1
chr1	113542331	113542731	MAGI3
chr1	113663172	113663572	TRIM33
chr1	113677876	113678276	RHOC
chr1	113783496	113783896	TRIM33
chr1	113931377	113931777	HIPK1-AS1
chr1	113940532	113940932	TRIM33
chr1	113943033	113943433	TRIM33
chr1	113975537	113975937	OLFML3
chr1	114040300	114040700	OLFML3
chr1	114282787	114283187	TRIM33
chr1	114346496	114346896	TRIM33
chr1	1144186	1144586	LINC01342
chr1	114482557	114482957	TRIM33
chr1	114505260	114505660	TRIM33
chr1	114559349	114559749	WDR77
chr1	114755501	114755901	CSDE1
chr1	115107911	115108311	TSPAN2
chr1	115138924	115139324	TSPAN2
chr1	11550696	11551096	TNFRSF9
chr1	11563474	11563874	NPPB
chr1	1157397	1157797	UBE2J2
chr1	116138996	116139396	IGSF3
chr1	116164950	116165350	IGSF3
chr1	116168358	116168758	TTF2
chr1	116377918	116378318	ATP1A1
chr1	11642386	11642786	FBXO44
chr1	116435746	116436146	VTCN1
chr1	11645662	11646062	PEX14
chr1	116485220	116485620	WDR3
chr1	116499021	116499421	WDR3
chr1	116504401	116504801	SLC16A1
chr1	11650356	11650756	FBXO44
chr1	116508957	116509357	TRIM33
chr1	116510336	116510736	WDR3
chr1	116515028	116515428	WDR3
chr1	116574583	116574983	CD58
chr1	116737264	116737664	CD2
chr1	116751643	116752043	CD2
chr1	116758103	116758503	CD2
chr1	116769656	116770056	CD2
chr1	116817564	116817964	CD2
chr1	117007169	117007569	CD101
chr1	117009121	117009521	CD101
chr1	117049055	117049455	TRIM45
chr1	117055309	117055709	LOC101929099
chr1	117077331	117077731	VTCN1
chr1	11719248	11719648	AGTRAP
chr1	11719685	11720085	AGTRAP
chr1	11730330	11730730	AGTRAP
chr1	11740790	11741190	AGTRAP
chr1	117596015	117596415	LOC100996263
chr1	117758781	117759181	FAM46C
chr1	117895506	117895906	GDAP2
chr1	118039151	118039551	WDR3
chr1	11814802	11815202	MTHFR
chr1	118151342	118151742	WDR3
chr1	11815063	11815463	MTHFR
chr1	11842216	11842616	NPPA-AS1
chr1	11851218	11851618	VPS13D
chr1	119213189	119213589	ZNF697
chr1	119219691	119220091	ZNF697
chr1	119323624	119324024	WARS2-IT1
chr1	119475801	119476201	ZNF697
chr1	119549632	119550032	ZNF697
chr1	119569963	119570363	HSD3BP4
chr1	119585758	119586158	ZNF697
chr1	119607130	119607530	HMGCS2
chr1	119663146	119663546	ZNF697
chr1	119675478	119675878	ZNF697
chr1	119744036	119744436	HMGCS2
chr1	119809004	119809404	REG4
chr1	119858734	119859134	ZNF697
chr1	119859627	119860027	ZNF697
chr1	11985851	11986251	MFN2
chr1	119870934	119871334	ZNF697
chr1	119948648	119949048	ZNF697
chr1	119967990	119968390	ZNF697
chr1	119988706	119989106	ZNF697
chr1	119994560	119994960	PTPN22
chr1	12001544	12001944	UTS2
chr1	12035316	12035716	VPS13D
chr1	12057405	12057805	TNFRSF8
chr1	1208861	1209261	VWA1
chr1	12118607	12119007	VPS13D
chr1	12124820	12125220	VPS13D
chr1	12132959	12133359	VPS13D
chr1	12143635	12144035	VPS13D
chr1	12150430	12150830	VPS13D
chr1	12153175	12153575	DHRS3
chr1	12157851	12158251	VPS13D
chr1	12161776	12162176	VPS13D
chr1	12173755	12174155	TNFRSF1B
chr1	12179041	12179441	TNFRSF1B
chr1	12196667	12197067	VPS13D
chr1	12208793	12209193	VPS13D
chr1	12344547	12344947	VPS13D
chr1	12376785	12377185	VPS13D
chr1	12408676	12409076	VPS13D
chr1	12416083	12416483	VPS13D
chr1	12438510	12438910	VPS13D
chr1	12473178	12473578	VPS13D
chr1	12478604	12479004	VPS13D
chr1	12480714	12481114	VPS13D
chr1	12510393	12510793	VPS13D
chr1	12510729	12511129	VPS13D
chr1	12604332	12604732	DHRS3
chr1	12619837	12620237	DHRS3
chr1	12620458	12620858	DHRS3
chr1	1264984	1265384	UBE2J2
chr1	12658933	12659333	AADACL4
chr1	1305534	1305934	ACAP3
chr1	13665607	13666007	LRRC38
chr1	13674372	13674772	LRRC38
chr1	1372049	1372449	AURKAIP1
chr1	13723785	13724185	VWA5B1
chr1	13725797	13726197	VWA5B1
chr1	13730881	13731281	VWA5B1
chr1	145696321	145696721	PDZK1
chr1	145872087	145872487	PIAS3
chr1	145879836	145880236	ANKRD35
chr1	145891828	145892228	ANKRD35
chr1	145932682	145933082	RBM8A
chr1	145960491	145960891	LIX1L
chr1	145977510	145977910	PIAS3
chr1	145979397	145979797	TXNIP
chr1	145985550	145985950	TXNIP
chr1	145985802	145986202	TXNIP
chr1	146007204	146007604	RBM8A
chr1	146013014	146013414	HFE2
chr1	146035417	146035817	HFE2
chr1	146035994	146036394	HFE2
chr1	146036926	146037326	TXNIP
chr1	146037870	146038270	TXNIP
chr1	146039219	146039619	TXNIP
chr1	146054625	146055025	SF3B4
chr1	147273677	147274077	ZNF687
chr1	147389922	147390322	GJA8
chr1	147494999	147495399	GJA5
chr1	147599573	147599973	BCL9
chr1	147599863	147600263	BCL9
chr1	147618004	147618404	ACP6
chr1	1475995	1476395	WRAP73
chr1	147625405	147625805	ACP6
chr1	147628443	147628843	ACP6
chr1	147635357	147635757	ACP6
chr1	147640736	147641136	ACP6
chr1	147699893	147700293	ACP6
chr1	147890194	147890594	GJA8
chr1	149939098	149939498	MTMR11
chr1	149962069	149962469	MTMR11
chr1	149997568	149997968	OTUD7B
chr1	150050577	150050977	SF3B4
chr1	150053888	150054288	SF3B4
chr1	150090114	150090514	SF3B4
chr1	150160431	150160831	VPS45
chr1	150163084	150163484	VPS45
chr1	150178555	150178955	ZNF687
chr1	150186850	150187250	SF3B4
chr1	150213507	150213907	ZNF687
chr1	150255409	150255809	SF3B4
chr1	150464357	150464757	SF3B4
chr1	150484861	150485261	TARS2
chr1	150532538	150532938	TARS2
chr1	150611465	150611865	ENSA
chr1	150613481	150613881	ENSA
chr1	150619804	150620204	ENSA
chr1	150621479	150621879	ENSA
chr1	150635196	150635596	ENSA
chr1	150777497	150777897	CTSS
chr1	150852715	150853115	ARNT
chr1	150881653	150882053	ARNT
chr1	150922468	150922868	SETDB1
chr1	150977203	150977603	CERS2
chr1	150979020	150979420	ANXA9
chr1	150979456	150979856	ANXA9
chr1	151001610	151002010	FAM63A
chr1	151001897	151002297	FAM63A
chr1	151003169	151003569	FAM63A
chr1	151024525	151024925	SCNM1
chr1	151099783	151100183	GABPB2
chr1	151196310	151196710	PIP5K1A
chr1	151251686	151252086	TARS2
chr1	151264587	151264987	ZNF687
chr1	151277229	151277629	ZNF687
chr1	151300888	151301288	ZNF687
chr1	151311546	151311946	PI4KB
chr1	151340833	151341233	RFX5
chr1	151457081	151457481	POGZ
chr1	151585595	151585995	ZNF687
chr1	151620265	151620665	TDRKH
chr1	151653431	151653831	ZNF687
chr1	151661736	151662136	ZNF687
chr1	151692173	151692573	CELF3
chr1	151735033	151735433	RIIAD1
chr1	151817264	151817664	ZNF687
chr1	151829025	151829425	UBE2Q1-AS1
chr1	151829642	151830042	UBE2Q1
chr1	151872762	151873162	THEM5
chr1	151921517	151921917	THEM4
chr1	151933950	151934350	THEM5
chr1	151945699	151946099	ZNF687
chr1	151984265	151984665	S100A10
chr1	152001729	152002129	S100A10
chr1	152013631	152014031	NBPF18P
chr1	152034508	152034908	S100A11
chr1	152047977	152048377	S100A11
chr1	152049680	152050080	S100A11
chr1	152052568	152052968	S100A11
chr1	152067266	152067666	THEM5
chr1	152111172	152111572	TCHHL1
chr1	152111606	152112006	TCHHL1
chr1	152111949	152112349	TCHHL1
chr1	152440822	152441222	CRNN
chr1	152458376	152458776	TCHHL1
chr1	152461550	152461950	THEM5
chr1	152519867	152520267	CRCT1
chr1	15323558	15323958	FHAD1
chr1	15328741	15329141	EFHD2
chr1	153344688	153345088	PGLYRP4
chr1	153352450	153352850	PGLYRP4
chr1	153355466	153355866	S100A9
chr1	153386402	153386802	S100A8
chr1	153404696	153405096	S100A7A
chr1	153422494	153422894	S100A7A
chr1	15345880	15346280	VPS13D
chr1	153465742	153466142	S100A7
chr1	153490711	153491111	S100A7
chr1	153494899	153495299	S100A7
chr1	15352477	15352877	UBR4
chr1	153551070	153551470	S100A3
chr1	153568587	153568987	S100A2
chr1	153572519	153572919	S100A2
chr1	153598850	153599250	S100A16
chr1	153646649	153647049	UBE2Q1
chr1	154129308	154129708	UBE2Q1-AS1
chr1	154148827	154149227	NUP210L
chr1	154157705	154158105	NUP210L
chr1	154158305	154158705	NUP210L
chr1	15415988	15416388	EFHD2
chr1	15417438	15417838	SLC25A34
chr1	154180317	154180717	TPM3
chr1	154186068	154186468	TPM3
chr1	154199070	154199470	UBE2Q1
chr1	154335031	154335431	ATP8B2
chr1	15434757	15435157	CTRC
chr1	154353067	154353467	ATP8B2
chr1	154353471	154353871	ATP8B2
chr1	154400428	154400828	IL6R
chr1	154407353	154407753	IL6R
chr1	154478618	154479018	SHE
chr1	154479825	154480225	SHE
chr1	154485105	154485505	SHE
chr1	154493299	154493699	SHE
chr1	154546436	154546836	UBE2Q1-AS1
chr1	154657570	154657970	UBE2Q1-AS1
chr1	154669670	154670070	PYGO2
chr1	154671321	154671721	PYGO2
chr1	154736848	154737248	UBE2Q1
chr1	154748099	154748499	KCNN3
chr1	154751680	154752080	KCNN3
chr1	154820172	154820572	KCNN3
chr1	154863591	154863991	KCNN3
chr1	154878426	154878826	KCNN3
chr1	154925757	154926157	UBE2Q1-AS1
chr1	154997351	154997751	LENEP
chr1	154999101	154999501	UBE2Q1
chr1	155006676	155007076	YY1AP1
chr1	155010160	155010560	YY1AP1
chr1	15501429	15501829	VPS13D
chr1	155017464	155017864	UBE2Q1
chr1	155044848	155045248	LOC100505666
chr1	155061498	155061898	EFNA4
chr1	155070875	155071275	LOC100505666
chr1	155073864	155074264	EFNA3
chr1	155084715	155085115	EFNA3
chr1	155085146	155085546	EFNA3
chr1	155086046	155086446	EFNA3
chr1	155091422	155091822	UBE2Q1
chr1	155094402	155094802	UBE2Q1-AS1
chr1	155102251	155102651	UBE2Q1
chr1	155166787	155167187	KRTCAP2
chr1	155167192	155167592	KRTCAP2
chr1	155167803	155168203	KRTCAP2
chr1	155176599	155176999	TRIM46
chr1	155379605	155380005	TPM3
chr1	155591817	155592217	RUSC1
chr1	155648499	155648899	YY1AP1
chr1	155649693	155650093	YY1AP1
chr1	155659964	155660364	YY1AP1
chr1	155729056	155729456	YY1AP1
chr1	155763996	155764396	YY1AP1
chr1	155765749	155766149	UBE2Q1
chr1	155893600	155894000	RIT1
chr1	155938153	155938553	RXFP4
chr1	155944466	155944866	RXFP4
chr1	15595102	15595502	TMEM82
chr1	155970536	155970936	ARHGEF2
chr1	155970849	155971249	ARHGEF2
chr1	156025864	156026264	SYT11
chr1	15603471	15603871	DDI2
chr1	156066289	156066689	RAB25
chr1	156096587	156096987	LMNA
chr1	156097022	156097422	LMNA
chr1	156103096	156103496	LMNA
chr1	156106204	156106604	LMNA
chr1	156119900	156120300	LMNA
chr1	156123684	156124084	LMNA
chr1	156130285	156130685	LMNA
chr1	156145963	156146363	SEMA4A
chr1	156217940	156218340	TSACC
chr1	156225407	156225807	VHLL
chr1	156251430	156251830	PAQR6
chr1	156257295	156257695	PAQR6
chr1	156257735	156258135	PAQR6
chr1	156311017	156311417	VHLL
chr1	156319580	156319980	TSACC
chr1	156382949	156383349	RHBG
chr1	156383991	156384391	RHBG
chr1	156385652	156386052	RHBG
chr1	156395040	156395440	TSACC
chr1	156444382	156444782	VHLL
chr1	156445777	156446177	VHLL
chr1	156456483	156456883	TTC24
chr1	156457188	156457588	TTC24
chr1	156480074	156480474	TTC24
chr1	156480703	156481103	TTC24
chr1	156492576	156492976	MEF2D
chr1	156502804	156503204	UBE2Q1
chr1	156504962	156505362	PIGM
chr1	156505208	156505608	PEAR1
chr1	156524352	156524752	UBE2Q1
chr1	156552969	156553369	IQGAP3
chr1	156584065	156584465	TTC24
chr1	156608063	156608463	GPATCH4
chr1	156609040	156609440	TTC24
chr1	156625809	156626209	HAPLN2
chr1	156627416	156627816	HAPLN2
chr1	156651994	156652394	TTC24
chr1	156659938	156660338	SMG5
chr1	156689444	156689844	NES
chr1	156748734	156749134	HDGF
chr1	156797257	156797657	NTRK1
chr1	156801399	156801799	NTRK1
chr1	156804510	156804910	NTRK1
chr1	156898186	156898586	PEAR1
chr1	15696896	15697296	VPS13D
chr1	157090121	157090521	ETV3L
chr1	157163610	157164010	FDPS
chr1	157196898	157197298	THEM5
chr1	157369909	157370309	KIRREL
chr1	157403155	157403555	TAGLN2
chr1	157403955	157404355	TAGLN2
chr1	157404199	157404599	TAGLN2
chr1	157437294	157437694	S100A7
chr1	157489337	157489737	PIGM
chr1	157490559	157490959	PIGM
chr1	157496061	157496461	KIRREL
chr1	157595375	157595775	FCRL4
chr1	157646131	157646531	FCRL4
chr1	157653118	157653518	FCRL3
chr1	157771704	157772104	FCRL2
chr1	15788597	15788997	PLEKHM2
chr1	157963640	157964040	KIRREL
chr1	158124935	158125335	SPTA1
chr1	15815507	15815907	TAS1R1
chr1	158203902	158204302	CD1D
chr1	158248076	158248476	CD1A
chr1	158248786	158249186	CD1A
chr1	158285742	158286142	CD1C
chr1	15829786	15830186	SPEN
chr1	15833200	15833600	SPEN
chr1	15834256	15834656	SPEN
chr1	15834809	15835209	SPEN
chr1	15835765	15836165	SPEN
chr1	15837043	15837443	SPEN
chr1	158430162	158430562	OR6N1
chr1	158634722	158635122	SPTA1
chr1	158644447	158644847	SPTA1
chr1	158809251	158809651	SPTA1
chr1	158809884	158810284	SPTA1
chr1	158818543	158818943	PYHIN1
chr1	158819536	158819936	PYHIN1
chr1	15885696	15886096	SPATA21
chr1	15886234	15886634	SPATA21
chr1	158952003	158952403	PYHIN1
chr1	158952391	158952791	PYHIN1
chr1	158998622	158999022	IFI16
chr1	159012492	159012892	IFI16
chr1	159015478	159015878	IFI16
chr1	159055296	159055696	TAGLN2
chr1	159068215	159068615	TAGLN2
chr1	159084864	159085264	UAP1
chr1	159087969	159088369	TAGLN2
chr1	159091748	159092148	TAGLN2
chr1	159132300	159132700	CADM3
chr1	159160982	159161382	TAGLN2
chr1	159162533	159162933	TAGLN2
chr1	159177314	159177714	CADM3
chr1	159197948	159198348	CADM3-AS1
chr1	15952760	15953160	SPATA21
chr1	159646711	159647111	UAP1
chr1	15966032	15966432	SPEN
chr1	159756412	159756812	VANGL2
chr1	1597602	1598002	C1orf233
chr1	159829198	159829598	SLAMF8
chr1	159889902	159890302	CFAP45
chr1	159891531	159891931	CFAP45
chr1	159897902	159898302	CFAP45
chr1	159910408	159910808	TAGLN2
chr1	159918097	159918497	TAGLN2
chr1	159936358	159936758	VANGL2
chr1	159991532	159991932	VANGL2
chr1	160006323	160006723	PIGM
chr1	160085622	160086022	KCNJ9
chr1	160101003	160101403	IGSF8
chr1	160143663	160144063	ATP1A4
chr1	160251902	160252302	TSTD1
chr1	160291273	160291673	PEX19
chr1	160291705	160292105	PEX19
chr1	160338544	160338944	NCSTN
chr1	160346937	160347337	COPA
chr1	160373688	160374088	TSTD1
chr1	160375504	160375904	TSTD1
chr1	160376508	160376908	TSTD1
chr1	160499598	160499998	SLAMF9
chr1	160540163	160540563	VANGL2
chr1	16056080	16056480	EPHA2
chr1	160568109	160568509	CD84
chr1	160575052	160575452	CD84
chr1	160607079	160607479	CD84
chr1	160675567	160675967	VANGL2
chr1	160681468	160681868	VANGL2
chr1	160683166	160683566	TSTD1
chr1	160704182	160704582	CD48
chr1	160705210	160705610	CD48
chr1	160708123	160708523	CD48
chr1	160726798	160727198	VANGL2
chr1	1607073	1607473	C1orf233
chr1	160748815	160749215	USF1
chr1	16078858	16079258	FAM131C
chr1	160797945	160798345	LY9
chr1	160801012	160801412	LY9
chr1	160835759	160836159	VANGL2
chr1	160837507	160837907	VANGL2
chr1	160855599	160855999	CD244
chr1	160868058	160868458	CD244
chr1	160951339	160951739	ITLN2
chr1	160990251	160990651	TSTD1
chr1	160997326	160997726	PVRL4
chr1	161013105	161013505	TSTD1
chr1	161013715	161014115	F11R
chr1	161019030	161019430	F11R
chr1	161041439	161041839	TSTD1
chr1	161121821	161122221	NIT1
chr1	161127695	161128095	TSTD1
chr1	161139782	161140182	TSTD1
chr1	161192501	161192901	ADAMTS4
chr1	161209815	161210215	FCER1G
chr1	16122918	16123318	EPHA2
chr1	161241668	161242068	NR1I3
chr1	161242277	161242677	NR1I3
chr1	161267340	161267740	PCP4L1
chr1	161306027	161306427	MPZ
chr1	161350672	161351072	TSTD1
chr1	161359343	161359743	TSTD1
chr1	161374364	161374764	PVRL4
chr1	161382147	161382547	TSTD1
chr1	161389756	161390156	TSTD1
chr1	161390027	161390427	TSTD1
chr1	161399347	161399747	UAP1
chr1	161404010	161404410	USF1
chr1	161421926	161422326	TSTD1
chr1	161427965	161428365	PVRL4
chr1	161486998	161487398	FCRLB
chr1	161491422	161491822	UAP1
chr1	161530182	161530582	PPOX
chr1	161530956	161531356	PPOX
chr1	161540026	161540426	UAP1
chr1	161643781	161644181	FCRLB
chr1	161653560	161653960	UAP1
chr1	16173102	16173502	EPHA2
chr1	161733528	161733928	FCRLB
chr1	161738984	161739384	DUSP12
chr1	161741437	161741837	DUSP12
chr1	161763451	161763851	ATF6
chr1	161772396	161772796	ATF6
chr1	161792672	161793072	FCRLB
chr1	16187733	16188133	UQCRHL
chr1	161934195	161934595	FCRLB
chr1	162003756	162004156	UAP1
chr1	162036928	162037328	UAP1
chr1	162056016	162056416	PCP4L1
chr1	16206510	16206910	ARHGEF19
chr1	16206856	16207256	ARHGEF19
chr1	162113428	162113828	KCNJ10
chr1	16217301	16217701	ARHGEF19
chr1	162389376	162389776	UAP1
chr1	162423003	162423403	UAP1
chr1	16244373	16244773	RSG1
chr1	162847846	162848246	SPTA1
chr1	162854215	162854615	SPTA1
chr1	162932207	162932607	DDR2
chr1	16293515	16293915	SPEN
chr1	16302959	16303359	FBXO42
chr1	163178590	163178990	UAP1
chr1	16318523	16318923	FBXO42
chr1	16363340	16363740	SZRD1
chr1	16371778	16372178	SZRD1
chr1	164660393	164660793	PBX1
chr1	165392941	165393341	RXRG
chr1	165527243	165527643	LRRC52
chr1	165537344	165537744	LRRC52
chr1	165592957	165593357	UCK2
chr1	165598069	165598469	UCK2
chr1	165601631	165602031	UCK2
chr1	165686101	165686501	ALDH9A1
chr1	165717926	165718326	LOC440700
chr1	165752228	165752628	UCK2
chr1	165759084	165759484	UCK2
chr1	165842781	165843181	UCK2
chr1	165851082	165851482	UCK2
chr1	165854135	165854535	UCK2
chr1	165857125	165857525	UCK2
chr1	165871338	165871738	UCK2
chr1	165884593	165884993	UCK2
chr1	165928095	165928495	UCK2
chr1	16620989	16621389	SPATA21
chr1	1662979	1663379	CDK11B
chr1	166730283	166730683	MAEL
chr1	166738935	166739335	TNR
chr1	166902295	166902695	UCK2
chr1	166910394	166910794	UAP1
chr1	166924807	166925207	RFWD2
chr1	166944563	166944963	SFT2D2
chr1	167059128	167059528	UCK2
chr1	167066601	167067001	UCK2
chr1	167082679	167083079	RCSD1
chr1	167264104	167264504	VAMP4
chr1	167267795	167268195	VAMP4
chr1	167273401	167273801	UCK2
chr1	16728404	16728804	SPATA21
chr1	167297205	167297605	RCSD1
chr1	167319235	167319635	FMO6P
chr1	167439533	167439933	RCSD1
chr1	167442140	167442540	RCSD1
chr1	167447693	167448093	RCSD1
chr1	167533706	167534106	TAGLN2
chr1	167540334	167540734	SFT2D2
chr1	167548374	167548774	CREG1
chr1	167556093	167556493	CREG1
chr1	167564697	167565097	UCK2
chr1	167600141	167600541	RCSD1
chr1	167601424	167601824	RCSD1
chr1	167612615	167613015	RCSD1
chr1	167617597	167617997	RCSD1
chr1	167632257	167632657	RCSD1
chr1	167650155	167650555	MPC2
chr1	167658562	167658962	RCSD1
chr1	167687877	167688277	RCSD1
chr1	167709026	167709426	UCK2
chr1	167714494	167714894	MPZL1
chr1	167715381	167715781	MPZL1
chr1	167761401	167761801	UCK2
chr1	167791543	167791943	SFT2D2
chr1	167797037	167797437	SFT2D2
chr1	167803304	167803704	TNFSF18
chr1	167805222	167805622	TNFSF18
chr1	167909735	167910135	SFT2D2
chr1	168082193	168082593	MPC2
chr1	168084735	168085135	MPC2
chr1	168145773	168146173	SFT2D2
chr1	168154655	168155055	SFT2D2
chr1	168235237	168235637	SFT2D2
chr1	168287147	168287547	TBX19
chr1	168342710	168343110	SLC19A2
chr1	168439752	168440152	XCL1
chr1	168469647	168470047	SLC19A2
chr1	168503997	168504397	TIPRL
chr1	168518282	168518682	SLC19A2
chr1	168520337	168520737	SFT2D2
chr1	168535553	168535953	SLC19A2
chr1	168545901	168546301	XCL2
chr1	168557619	168558019	SFT2D2
chr1	168603474	168603874	SLC19A2
chr1	168626341	168626741	SLC19A2
chr1	168673171	168673571	DPT
chr1	16889421	16889821	SPATA21
chr1	16903843	16904243	NECAP2
chr1	169041359	169041759	SLC19A2
chr1	169044331	169044731	SLC19A2
chr1	16904709	16905109	NECAP2
chr1	16905229	16905629	NECAP2
chr1	169060920	169061320	NME7
chr1	16912252	16912652	NECAP2
chr1	16912822	16913222	NECAP2
chr1	16913734	16914134	NECAP2
chr1	16915533	16915933	CROCC
chr1	169217683	169218083	ATP1B1
chr1	169259812	169260212	BLZF1
chr1	169260449	169260849	BLZF1
chr1	169295460	169295860	BLZF1
chr1	169312149	169312549	BLZF1
chr1	169348443	169348843	BLZF1
chr1	169371406	169371806	NME7
chr1	169392429	169392829	NME7
chr1	169466234	169466634	SLC19A2
chr1	1694885	1695285	SLC35E2B
chr1	169513231	169513631	SLC19A2
chr1	16951665	16952065	RCC2
chr1	169546384	169546784	F5
chr1	169595652	169596052	F5
chr1	169604782	169605182	F5
chr1	169694298	169694698	SELL
chr1	169696349	169696749	SELL
chr1	169698997	169699397	SELL
chr1	169802913	169803313	VAMP4
chr1	169891079	169891479	SCYL3
chr1	169908641	169909041	SCYL3
chr1	17013880	17014280	ATP13A2
chr1	170208375	170208775	SLC19A2
chr1	17023179	17023579	ATP13A2
chr1	17046097	17046497	RERE
chr1	170494352	170494752	GORAB
chr1	170580673	170581073	GORAB
chr1	17059611	17060011	PADI2
chr1	17060412	17060812	PADI2
chr1	17066682	17067082	PEX14
chr1	17075365	17075765	RCC2
chr1	170929731	170930131	MROH9
chr1	171212971	171213371	FMO2
chr1	171226788	171227188	SLC19A2
chr1	17125738	17126138	PADI2
chr1	17128397	17128797	PADI2
chr1	171286287	171286687	VAMP4
chr1	171310540	171310940	FMO4
chr1	171434771	171435171	UCK2
chr1	171644899	171645299	MYOC
chr1	171794058	171794458	ZBTB37
chr1	17181734	17182134	PADI1
chr1	17191459	17191859	PADI1
chr1	171948513	171948913	DNM3
chr1	172002732	172003132	VAMP4
chr1	17208009	17208409	PADI1
chr1	17212729	17213129	PADI1
chr1	172343346	172343746	VAMP4
chr1	172429352	172429752	FASLG
chr1	172447693	172448093	SERPINC1
chr1	172449873	172450273	C1orf105
chr1	172469706	172470106	VAMP4
chr1	172473314	172473714	VAMP4
chr1	172498843	172499243	ZBTB37
chr1	172609532	172609932	FASLG
chr1	172639270	172639670	FASLG
chr1	172662718	172663118	FASLG
chr1	172697432	172697832	FASLG
chr1	172699198	172699598	FASLG
chr1	172725005	172725405	FASLG
chr1	172728014	172728414	FASLG
chr1	172744963	172745363	TNFSF18
chr1	172746262	172746662	TNFSF4
chr1	172758259	172758659	FASLG
chr1	172770119	172770519	FASLG
chr1	172801829	172802229	FASLG
chr1	172810770	172811170	TNFSF4
chr1	172818319	172818719	ZBTB37
chr1	172818921	172819321	ZBTB37
chr1	17281866	17282266	VPS13D
chr1	17287419	17287819	RCC2
chr1	172900412	172900812	TNFSF18
chr1	172933878	172934278	TNFSF18
chr1	172939505	172939905	TNFSF18
chr1	173009629	173010029	TNFSF18
chr1	173015594	173015994	TNFSF18
chr1	17304203	17304603	PADI4
chr1	173057989	173058389	TNFSF18
chr1	173112111	173112511	TNFSF18
chr1	173175753	173176153	TNFSF4
chr1	173193559	173193959	TNFSF4
chr1	173224913	173225313	TNFSF4
chr1	17336065	17336465	PADI4
chr1	173409609	173410009	ZBTB37
chr1	173413182	173413582	ZBTB37
chr1	173420307	173420707	ZBTB37
chr1	173429485	173429885	ZBTB37
chr1	173429882	173430282	ZBTB37
chr1	173431178	173431578	ZBTB37
chr1	17365275	17365675	PADI6
chr1	173663158	173663558	ANKRD45
chr1	174008980	174009380	ZBTB37
chr1	174022215	174022615	ZBTB37
chr1	174023539	174023939	ZBTB37
chr1	17406114	17406514	PADI4
chr1	174114799	174115199	LOC102724601
chr1	17419844	17420244	RCC2
chr1	174204876	174205276	RABGAP1L
chr1	174232779	174233179	ZBTB37
chr1	174262653	174263053	ZBTB37
chr1	174314392	174314792	GPR52
chr1	17431574	17431974	VPS13D
chr1	174614327	174614727	GPR52
chr1	174743903	174744303	ZBTB37
chr1	174942801	174943201	RFWD2
chr1	17494211	17494611	RNF186
chr1	174990464	174990864	CACYBP
chr1	175072408	175072808	TNN
chr1	175146524	175146924	TNR
chr1	175154865	175155265	KIAA0040
chr1	175188894	175189294	KIAA0040
chr1	175197538	175197938	KIAA0040
chr1	175209067	175209467	TNN
chr1	175319583	175319983	TNR
chr1	175511554	175511954	TNR
chr1	175514676	175515076	TNR
chr1	175826706	175827106	TNR
chr1	176211378	176211778	RFWD2
chr1	176375005	176375405	TNR
chr1	1775584	1775984	NADK
chr1	177933548	177933948	TNR
chr1	177933830	177934230	TNR
chr1	177945944	177946344	RFWD2
chr1	177948328	177948728	RASAL2-AS1
chr1	178031809	178032209	RNF2
chr1	178055138	178055538	RFWD2
chr1	178056027	178056427	RFWD2
chr1	178066890	178067290	TNN
chr1	178067267	178067667	TNN
chr1	178086832	178087232	RASAL2
chr1	178119644	178120044	RASAL2-AS1
chr1	178133225	178133625	RASAL2-AS1
chr1	178134034	178134434	RASAL2-AS1
chr1	178189810	178190210	RASAL2-AS1
chr1	178192632	178193032	RASAL2-AS1
chr1	178208473	178208873	RASAL2-AS1
chr1	178232965	178233365	TNR
chr1	178275521	178275921	TOR3A
chr1	178278136	178278536	TOR3A
chr1	178283430	178283830	ZBTB37
chr1	178284079	178284479	ZBTB37
chr1	178299883	178300283	TEX35
chr1	178310659	178311059	TOR3A
chr1	178344410	178344810	RASAL2
chr1	178408865	178409265	TNN
chr1	178501701	178502101	TEX35
chr1	178532277	178532677	TOR3A
chr1	178599759	178600159	TOR3A
chr1	178608415	178608815	TOR3A
chr1	178934549	178934949	ANGPTL1
chr1	178942797	178943197	TEX35
chr1	179002678	179003078	FAM20B
chr1	179079130	179079530	TOR3A
chr1	179121056	179121456	TOR3A
chr1	179175409	179175809	TOR3A
chr1	179217968	179218368	TOR3A
chr1	179327652	179328052	TOR3A
chr1	179599632	179600032	RALGPS2
chr1	179706349	179706749	TOR3A
chr1	179809778	179810178	TOR3A
chr1	179814731	179815131	QSOX1
chr1	179867677	179868077	TOR3A
chr1	179887998	179888398	TOR1AIP1
chr1	179910919	179911319	TOR1AIP1
chr1	179952194	179952594	CEP350
chr1	180041577	180041977	TOR3A
chr1	180131432	180131832	QSOX1
chr1	180150977	180151377	QSOX1
chr1	180160323	180160723	QSOX1
chr1	180163011	180163411	QSOX1
chr1	180178810	180179210	TOR1AIP1
chr1	180208236	180208636	QSOX1
chr1	180241942	180242342	LHX4
chr1	180252610	180253010	MR1
chr1	180279020	180279420	LHX4-AS1
chr1	180344108	180344508	RFWD2
chr1	180397157	180397557	MR1
chr1	180482497	180482897	QSOX1
chr1	180515832	180516232	MR1
chr1	180533485	180533885	QSOX1
chr1	180611265	180611665	STX6
chr1	180851957	180852357	STX6
chr1	180857981	180858381	QSOX1
chr1	180863150	180863550	MR1
chr1	180881939	180882339	TOR3A
chr1	180946032	180946432	QSOX1
chr1	180975529	180975929	MR1
chr1	180981605	180982005	MR1
chr1	181013111	181013511	TEDDM1
chr1	181014577	181014977	QSOX1
chr1	181015192	181015592	QSOX1
chr1	181038403	181038803	MR1
chr1	181042926	181043326	MR1
chr1	181044477	181044877	MR1
chr1	181084273	181084673	ACBD6
chr1	181105489	181105889	QSOX1
chr1	181131300	181131700	RASAL2-AS1
chr1	181134432	181134832	MR1
chr1	181135767	181136167	MR1
chr1	181142472	181142872	TOR1AIP1
chr1	181149602	181150002	TPR
chr1	181153021	181153421	TOR1AIP1
chr1	181159381	181159781	STX6
chr1	181161418	181161818	STX6
chr1	181166540	181166940	GM140
chr1	181189881	181190281	NPHS2
chr1	181424892	181425292	MR1
chr1	181786225	181786625	GLUL
chr1	181787490	181787890	GLUL
chr1	181947440	181947840	RNASEL
chr1	182029545	182029945	TEDDM1
chr1	182068972	182069372	TEDDM1
chr1	182080982	182081382	TEDDM1
chr1	182084921	182085321	TEDDM1
chr1	182143157	182143557	TEDDM1
chr1	182147146	182147546	TEDDM1
chr1	182149364	182149764	TEDDM1
chr1	182175339	182175739	TEDDM1
chr1	182259291	182259691	TEDDM1
chr1	182268714	182269114	TEDDM1
chr1	182300012	182300412	SERPINC1
chr1	182394202	182394602	GLUL
chr1	182396704	182397104	TEDDM1
chr1	182430681	182431081	TEDDM1
chr1	182460502	182460902	RNASEL
chr1	182484570	182484970	TEDDM1
chr1	182493074	182493474	RNASEL
chr1	182595665	182596065	RNASEL
chr1	182601307	182601707	RNASEL
chr1	182782316	182782716	NPL
chr1	182786686	182787086	NPL
chr1	182795590	182795990	NPL
chr1	182829484	182829884	DHX9
chr1	182890013	182890413	DHX9
chr1	182962504	182962904	RNASEL
chr1	183040027	183040427	LAMC1
chr1	183281448	183281848	DHX9
chr1	183461414	183461814	DHX9
chr1	183543575	183543975	QSOX1
chr1	183554614	183555014	NCF2
chr1	183567525	183567925	QSOX1
chr1	183568383	183568783	QSOX1
chr1	183578084	183578484	ARPC5
chr1	183580243	183580643	ARPC5
chr1	183583371	183583771	NCF2
chr1	183593409	183593809	NCF2
chr1	183604565	183604965	OCLM
chr1	183609272	183609672	OCLM
chr1	183633674	183634074	ARPC5
chr1	183655489	183655889	APOBEC4
chr1	183685123	183685523	OCLM
chr1	183832410	183832810	RNF2
chr1	183873681	183874081	TROVE2
chr1	183896521	183896921	RNASEL
chr1	183915956	183916356	ARPC5
chr1	183942882	183943282	ARPC5
chr1	183956619	183957019	RNF2
chr1	183993086	183993486	DHX9
chr1	184017383	184017783	RNF2
chr1	184075411	184075811	RNF2
chr1	184152499	184152899	ARPC5
chr1	184456169	184456569	C1orf21
chr1	184491572	184491972	TPR
chr1	184533057	184533457	C1orf21
chr1	184567619	184568019	PACERR
chr1	184615364	184615764	RNF2
chr1	184663941	184664341	EDEM3
chr1	184680634	184681034	TSEN15
chr1	184752622	184753022	EDEM3
chr1	184792660	184793060	RNF2
chr1	184805599	184805999	RNF2
chr1	184806367	184806767	RNF2
chr1	184825587	184825987	TSEN15
chr1	184838661	184839061	TPR
chr1	184854474	184854874	RNF2
chr1	184867070	184867470	RNF2
chr1	184876006	184876406	TPR
chr1	184945029	184945429	TROVE2
chr1	184982083	184982483	TROVE2
chr1	185060075	185060475	RNF2
chr1	185063021	185063421	RNF2
chr1	185170291	185170691	TPR
chr1	185291682	185292082	TROVE2
chr1	185292309	185292709	TROVE2
chr1	185337233	185337633	TPR
chr1	185338710	185339110	TPR
chr1	185339151	185339551	TPR
chr1	185345897	185346297	TPR
chr1	185373828	185374228	RNF2
chr1	185375566	185375966	RNF2
chr1	185420699	185421099	RNF2
chr1	185559910	185560310	RNF2
chr1	185566978	185567378	RNF2
chr1	185568458	185568858	TPR
chr1	185598359	185598759	TPR
chr1	185632654	185633054	LINC01350
chr1	185680481	185680881	TPR
chr1	185693986	185694386	RNF2
chr1	186082241	186082641	RNF2
chr1	186146990	186147390	PRG4
chr1	186155621	186156021	PRG4
chr1	186304950	186305350	PRG4
chr1	186404480	186404880	OCLM
chr1	186442720	186443120	PDC
chr1	186482647	186483047	PDC
chr1	186512005	186512405	PDC
chr1	186536278	186536678	TPR
chr1	186575341	186575741	PTGS2
chr1	186605770	186606170	PTGS2
chr1	186618422	186618822	PTGS2
chr1	186620916	186621316	PTGS2
chr1	186626525	186626925	PTGS2
chr1	186655875	186656275	PTGS2
chr1	186660028	186660428	PTGS2
chr1	186738899	186739299	PACERR
chr1	186775899	186776299	TROVE2
chr1	186921360	186921760	RNF2
chr1	186960795	186961195	TPR
chr1	186978672	186979072	TPR
chr1	186983281	186983681	TROVE2
chr1	186985892	186986292	TROVE2
chr1	187038780	187039180	TPR
chr1	187685298	187685698	PDC
chr1	187715427	187715827	PDC
chr1	188249779	188250179	LINC01351
chr1	188423044	188423444	TPR
chr1	188652691	188653091	TROVE2
chr1	18875222	18875622	PLA2G2C
chr1	188782212	188782612	BRINP3
chr1	188971596	188971996	BRINP3
chr1	18907020	18907420	PADI2
chr1	18907940	18908340	PADI2
chr1	18913019	18913419	UBR4
chr1	19011068	19011468	VWA5B1
chr1	1906197	1906597	CALML6
chr1	19081501	19081901	TMCO4
chr1	1909088	1909488	CALML6
chr1	190975840	190976240	RGS13
chr1	19113616	19114016	UBR4
chr1	19123892	19124292	UBR4
chr1	19129160	19129560	UBR4
chr1	19151480	19151880	UBR4
chr1	19156630	19157030	UBR4
chr1	19179598	19179998	UBR4
chr1	192038591	192038991	RGS2
chr1	192167950	192168350	TROVE2
chr1	192170203	192170603	TROVE2
chr1	19241232	19241632	EMC1
chr1	192489762	192490162	UCHL5
chr1	192516779	192517179	UCHL5
chr1	192531057	192531457	UCHL5
chr1	192545937	192546337	UCHL5
chr1	192550968	192551368	UCHL5
chr1	192609089	192609489	UCHL5
chr1	192707959	192708359	UCHL5
chr1	192788177	192788577	UCHL5
chr1	192805851	192806251	RGS2
chr1	192877499	192877899	RGS2
chr1	192936643	192937043	UCHL5
chr1	193019465	193019865	UCHL5
chr1	19322435	19322835	RCC2
chr1	193240327	193240727	B3GALT2
chr1	19326031	19326431	TMCO4
chr1	19341469	19341869	UBR4
chr1	19347814	19348214	VWA5B1
chr1	193558580	193558980	PRG4
chr1	193592278	193592678	RGS2
chr1	193686000	193686400	UCHL5
chr1	19390914	19391314	VPS13D
chr1	19391227	19391627	VPS13D
chr1	194069543	194069943	UCHL5
chr1	194262992	194263392	UCHL5
chr1	19435102	19435502	VPS13D
chr1	19436660	19437060	VPS13D
chr1	1943974	1944374	UBE2J2
chr1	19454784	19455184	UBR4
chr1	19468352	19468752	VWA5B1
chr1	19469365	19469765	VWA5B1
chr1	19487709	19488109	CAPZB
chr1	19505762	19506162	CAPZB
chr1	19511075	19511475	CAPZB
chr1	19579902	19580302	MINOS1-NBL1
chr1	195872358	195872758	CFHR5
chr1	195908150	195908550	CFHR5
chr1	195915855	195916255	CFHR5
chr1	1960051	1960451	MORN1
chr1	196109003	196109403	CFHR5
chr1	196181140	196181540	KIF14
chr1	19651140	19651540	NBL1
chr1	19653703	19654103	NBL1
chr1	19659748	19660148	HTR6
chr1	196809645	196810045	CFHR5
chr1	19715585	19715985	HTR6
chr1	197399692	197400092	DENND1B
chr1	197400056	197400456	DENND1B
chr1	197468759	197469159	DENND1B
chr1	197469832	197470232	DENND1B
chr1	197481118	197481518	DENND1B
chr1	197521115	197521515	TROVE2
chr1	197615141	197615541	DENND1B
chr1	197759543	197759943	DENND1B
chr1	197761657	197762057	DENND1B
chr1	197762045	197762445	DENND1B
chr1	197770232	197770632	DENND1B
chr1	197783025	197783425	DENND1B
chr1	197838840	197839240	DENND1B
chr1	197868903	197869303	DENND1B
chr1	197975033	197975433	DENND1B
chr1	198088446	198088846	TROVE2
chr1	198158934	198159334	NEK7
chr1	198162431	198162831	NEK7
chr1	198179493	198179893	TROVE2
chr1	198238123	198238523	DENND1B
chr1	198253667	198254067	NR5A2
chr1	198776620	198777020	TROVE2
chr1	198788645	198789045	NR5A2
chr1	198881209	198881609	KIF14
chr1	198929869	198930269	DENND1B
chr1	198939900	198940300	TROVE2
chr1	198970926	198971326	TROVE2
chr1	198986004	198986404	UCHL5
chr1	198986469	198986869	UCHL5
chr1	199007413	199007813	LINC01222
chr1	199009426	199009826	LINC01222
chr1	199020882	199021282	LINC01222
chr1	199041504	199041904	LINC01222
chr1	199084293	199084693	NR5A2
chr1	199089752	199090152	NR5A2
chr1	199113228	199113628	NR5A2
chr1	199123615	199124015	NR5A2
chr1	199131970	199132370	LINC01222
chr1	199173335	199173735	NR5A2
chr1	19918007	19918407	PLA2G2E
chr1	199202339	199202739	NR5A2
chr1	199242107	199242507	KIF14
chr1	199243430	199243830	GPR25
chr1	199279062	199279462	KIF14
chr1	199400329	199400729	LINC01222
chr1	199551970	199552370	KIF14
chr1	199613424	199613824	NR5A2
chr1	1996200	1996600	WRAP73
chr1	199684667	199685067	NR5A2
chr1	199691573	199691973	NR5A2
chr1	199742575	199742975	NR5A2
chr1	199857183	199857583	NR5A2
chr1	199859466	199859866	NR5A2
chr1	199867617	199868017	NR5A2
chr1	199878815	199879215	LINC00862
chr1	199932002	199932402	NR5A2
chr1	200130547	200130947	NR5A2
chr1	200154134	200154534	NR5A2
chr1	200184197	200184597	NR5A2
chr1	200354248	200354648	LINC00862
chr1	200355779	200356179	LINC00862
chr1	200368101	200368501	LINC00862
chr1	200483498	200483898	NR5A2
chr1	200488661	200489061	TROVE2
chr1	200510110	200510510	LINC00862
chr1	200535610	200536010	OPTC
chr1	200558859	200559259	KIF14
chr1	20058509	20058909	VWA5B1
chr1	200588672	200589072	KIF14
chr1	200639971	200640371	KIF14
chr1	200642447	200642847	KIF14
chr1	200699860	200700260	NR5A2
chr1	200802891	200803291	NR5A2
chr1	200907561	200907961	PTPN7
chr1	200925829	200926229	TNNI1
chr1	200938976	200939376	KIF14
chr1	201019433	201019833	KIF21B
chr1	201020047	201020447	KIF21B
chr1	201026750	201027150	KIF21B
chr1	201042871	201043271	PTPN7
chr1	201444759	201445159	TNNT2
chr1	201482007	201482407	TMEM183A
chr1	201486175	201486575	NUCKS1
chr1	201489711	201490111	TIMM17A
chr1	201512924	201513324	TMEM183A
chr1	20152253	20152653	VWA5B1
chr1	201530752	201531152	PPFIA4
chr1	201535543	201535943	TNNT2
chr1	201556800	201557200	TMEM183A
chr1	201559666	201560066	TMEM183A
chr1	201675172	201675572	NAV1
chr1	201676192	201676592	NAV1
chr1	201704183	201704583	NAV1
chr1	201707983	201708383	RPS10P7
chr1	201709503	201709903	RPS10P7
chr1	201713407	201713807	SHISA4
chr1	201714655	201715055	SHISA4
chr1	201715835	201716235	SHISA4
chr1	201792948	201793348	RPS10P7
chr1	201842645	201843045	UBE2T
chr1	201880938	201881338	ZC3H11A
chr1	201882560	201882960	SHISA4
chr1	201883808	201884208	SHISA4
chr1	201895899	201896299	SHISA4
chr1	201972617	201973017	MYBPH
chr1	201999616	202000016	UBE2T
chr1	202135151	202135551	TMEM183A
chr1	202154812	202155212	PTPN7
chr1	202184642	202185042	LGR6
chr1	202235805	202236205	LGR6
chr1	202236309	202236709	LGR6
chr1	202295522	202295922	UBE2T
chr1	202315570	202315970	UBE2T
chr1	202576835	202577235	TNNT2
chr1	202600109	202600509	SYT2
chr1	202629263	202629663	CYB5R1
chr1	202692929	202693329	SYT2
chr1	202719583	202719983	SYT2
chr1	202752702	202753102	TMEM183A
chr1	202802914	202803314	KDM5B
chr1	202835566	202835966	TMEM183A
chr1	202837039	202837439	TMEM183A
chr1	202852271	202852671	UBE2T
chr1	202856023	202856423	LOC148709
chr1	202858315	202858715	LOC148709
chr1	202952800	202953200	ADIPOR1
chr1	202999313	202999713	LOC100506747
chr1	203022844	203023244	TMEM183A
chr1	203026133	203026533	ZC3H11A
chr1	203039349	203039749	PPFIA4
chr1	203047282	203047682	PPFIA4
chr1	203058088	203058488	PPFIA4
chr1	203058460	203058860	PPFIA4
chr1	203059453	203059853	PPFIA4
chr1	203133928	203134328	ADORA1
chr1	203135903	203136303	PRELP
chr1	203216204	203216604	TMEM183A
chr1	203267281	203267681	ZBED6
chr1	203269021	203269421	ZBED6
chr1	203271010	203271410	ZC3H11A
chr1	203320896	203321296	ZBED6
chr1	203327308	203327708	ZBED6
chr1	203327691	203328091	ZBED6
chr1	203338413	203338813	REN
chr1	203340109	203340509	REN
chr1	203512868	203513268	OPTC
chr1	203593589	203593989	ATP2B4
chr1	203607215	203607615	REN
chr1	203628782	203629182	ATP2B4
chr1	203663266	203663666	ATP2B4
chr1	203663790	203664190	ATP2B4
chr1	203674019	203674419	ATP2B4
chr1	203675547	203675947	ATP2B4
chr1	203703588	203703988	PRELP
chr1	203704104	203704504	PRELP
chr1	203744044	203744444	LINC00260
chr1	203871038	203871438	TMEM206
chr1	203938006	203938406	PIK3C2B
chr1	203954974	203955374	PPP1R15B
chr1	204114721	204115121	PPFIA4
chr1	204162501	204162901	REN
chr1	204190118	204190518	KISS1
chr1	204286788	204287188	GOLT1A
chr1	204363582	204363982	PLEKHA6
chr1	204398514	204398914	PPP1R15B
chr1	204414027	204414427	PPP1R15B
chr1	204417555	204417955	PPP1R15B
chr1	204431301	204431701	PPP1R15B
chr1	204445848	204446248	PPP1R15B
chr1	204446371	204446771	PPP1R15B
chr1	204461586	204461986	PIK3C2B
chr1	204465733	204466133	PIK3C2B
chr1	204476010	204476410	PIK3C2B
chr1	204493610	204494010	PIK3C2B
chr1	204493900	204494300	PIK3C2B
chr1	204494567	204494967	PIK3C2B
chr1	204498967	204499367	PIK3C2B
chr1	204503140	204503540	PIK3C2B
chr1	2044846	2045246	WRAP73
chr1	204506331	204506731	MDM4
chr1	204506925	204507325	MDM4
chr1	204507656	204508056	MDM4
chr1	204513031	204513431	MDM4
chr1	204521151	204521551	MDM4
chr1	204544331	204544731	MDM4
chr1	204565774	204566174	MDM4
chr1	204598346	204598746	MDM4
chr1	204807080	204807480	SLC26A9
chr1	204808018	204808418	SLC26A9
chr1	204972035	204972435	PM20D1
chr1	204975640	204976040	PM20D1
chr1	204983144	204983544	SLC41A1
chr1	204989309	204989709	SLC41A1
chr1	204992498	204992898	OPTC
chr1	205002165	205002565	CNTN2
chr1	205061522	205061922	CNTN2
chr1	205127639	205128039	PPP1R15B
chr1	205141609	205142009	PM20D1
chr1	205183756	205184156	SLC41A1
chr1	20522312	20522712	SH2D5
chr1	205237525	205237925	SLC41A1
chr1	205238004	205238404	SLC41A1
chr1	205261404	205261804	TMCC2
chr1	205262429	205262829	TMCC2
chr1	205273441	205273841	SLC41A1
chr1	205284763	205285163	PM20D1
chr1	205288225	205288625	PM20D1
chr1	205311317	205311717	NUAK2
chr1	205325420	205325820	NUAK2
chr1	205335582	205335982	NUAK2
chr1	205485498	205485898	SLC26A9
chr1	205488084	205488484	PM20D1
chr1	205524292	205524692	TMCC2
chr1	205528921	205529321	SLC26A9
chr1	205588610	205589010	MFSD4
chr1	205591842	205592242	MFSD4
chr1	205605110	205605510	SLC41A1
chr1	205657511	205657911	SLC41A1
chr1	205658881	205659281	NUCKS1
chr1	205665171	205665571	SLC41A1
chr1	205692434	205692834	SLC26A9
chr1	205695585	205695985	SLC26A9
chr1	205704890	205705290	SLC41A1
chr1	205711105	205711505	SLC41A1
chr1	205714199	205714599	SLC41A1
chr1	205715583	205715983	NUCKS1
chr1	20575225	20575625	VWA5B1
chr1	205778001	205778401	SLC41A1
chr1	205791587	205791987	SLC41A1
chr1	205840176	205840576	PM20D1
chr1	205918949	205919349	SLC41A1
chr1	205930985	205931385	LOC103021296
chr1	205977381	205977781	SLC41A1
chr1	20597640	20598040	WNT4
chr1	206005872	206006272	SLC41A1
chr1	206012063	206012463	RAB7B
chr1	206030638	206031038	CTSE
chr1	206032388	206032788	TATDN3
chr1	206080412	206080812	C1orf186
chr1	206102233	206102633	AVPR1B
chr1	206106529	206106929	AVPR1B
chr1	206128305	206128705	AVPR1B
chr1	20640129	20640529	RNF186
chr1	206461828	206462228	IKBKE
chr1	206467920	206468320	IKBKE
chr1	206472535	206472935	TMEM206
chr1	206490047	206490447	NUCKS1
chr1	206504010	206504410	RASSF5
chr1	206544832	206545232	SLC41A1
chr1	206563007	206563407	RASSF5
chr1	206573384	206573784	SLC26A9
chr1	206575198	206575598	SLC26A9
chr1	206579951	206580351	SLC26A9
chr1	206581597	206581997	SLC26A9
chr1	206606860	206607260	EIF2D
chr1	206631081	206631481	DYRK3
chr1	206658285	206658685	DYRK3
chr1	206664137	206664537	PPP1R15B
chr1	206673178	206673578	IKBKE
chr1	206708076	206708476	SLC41A1
chr1	206725560	206725960	TMEM183A
chr1	206726268	206726668	TMEM183A
chr1	206734467	206734867	IL24
chr1	206753104	206753504	SHISA4
chr1	206757829	206758229	SHISA4
chr1	206779581	206779981	IL10
chr1	206824335	206824735	IL19
chr1	20682577	20682977	DDOST
chr1	206833024	206833424	IL19
chr1	206912461	206912861	REN
chr1	206962307	206962707	FCAMR
chr1	206967432	206967832	FCAMR
chr1	20696780	20697180	TMCO4
chr1	207070807	207071207	PPP1R15B
chr1	207077790	207078190	C4BPB
chr1	207084715	207085115	C4BPB
chr1	207134586	207134986	IL24
chr1	207145412	207145812	FCAMR
chr1	207156093	207156493	MFSD4
chr1	207205042	207205442	FCAMR
chr1	207308461	207308861	CD55
chr1	207316677	207317077	CD55
chr1	207327990	207328390	CD55
chr1	207335657	207336057	CD55
chr1	207363208	207363608	CD55
chr1	207404948	207405348	CR2
chr1	207414729	207415129	CR2
chr1	20741446	20741846	SH2D5
chr1	207499487	207499887	CR1
chr1	207571912	207572312	IL20
chr1	207620229	207620629	CR1L
chr1	207698859	207699259	IL20
chr1	207743003	207743403	CD46
chr1	207797301	207797701	CD46
chr1	207798946	207799346	CD46
chr1	207807666	207808066	TRAF3IP3
chr1	207815857	207816257	LOC148696
chr1	207825765	207826165	CD55
chr1	207828483	207828883	TATDN3
chr1	207841265	207841665	PM20D1
chr1	207844350	207844750	NUCKS1
chr1	207848208	207848608	NUCKS1
chr1	207849692	207850092	NUCKS1
chr1	207853381	207853781	CD55
chr1	207861810	207862210	RCOR3
chr1	207863849	207864249	RCOR3
chr1	207866707	207867107	CD34
chr1	207867782	207868182	CD34
chr1	207873371	207873771	CD34
chr1	207885030	207885430	CD34
chr1	207890241	207890641	CD34
chr1	207904441	207904841	CD34
chr1	207907932	207908332	CD34
chr1	207921843	207922243	CD34
chr1	207922722	207923122	CD34
chr1	207923578	207923978	CD34
chr1	207929795	207930195	CD34
chr1	207935137	207935537	CD34
chr1	207963462	207963862	CD34
chr1	207974112	207974512	CD34
chr1	207997827	207998227	CD34
chr1	208021799	208022199	IRF6
chr1	208048914	208049314	FCAMR
chr1	208093781	208094181	CD34
chr1	209039323	209039723	G0S2
chr1	20928196	20928596	OTUD3
chr1	20932695	20933095	OTUD3
chr1	209566060	209566460	G0S2
chr1	209602056	209602456	RD3
chr1	209627644	209628044	LAMB3
chr1	20964845	20965245	DDOST
chr1	209659965	209660365	RCOR3
chr1	209692870	209693270	RCOR3
chr1	209747709	209748109	TRAF3IP3
chr1	209823063	209823463	DIEXF
chr1	209850408	209850808	DIEXF
chr1	209860313	209860713	G0S2
chr1	209866170	209866570	G0S2
chr1	21022271	21022671	VPS13D
chr1	210311105	210311505	VASH2
chr1	210407176	210407576	RD3
chr1	210584387	210584787	RD3
chr1	21077142	21077542	VWA5B1
chr1	21091023	21091423	SH2D5
chr1	21100601	21101001	RAP1GAP
chr1	21117552	21117952	VWA5B1
chr1	21123575	21123975	UBXN10-AS1
chr1	211318598	211318998	RD3
chr1	211323436	211323836	TRAF5
chr1	211468602	211469002	RD3
chr1	211476181	211476581	RD3
chr1	211513946	211514346	RD3
chr1	211515363	211515763	RD3
chr1	211606440	211606840	TRAF3IP3
chr1	211606825	211607225	TRAF3IP3
chr1	211613324	211613724	VASH2
chr1	211625031	211625431	VASH2
chr1	211648992	211649392	VASH2
chr1	211655187	211655587	RD3
chr1	21165668	21166068	SH2D5
chr1	211680715	211681115	NEK2
chr1	211695160	211695560	TMEM206
chr1	211698490	211698890	TMEM206
chr1	211815516	211815916	LPGAT1
chr1	21184192	21184592	SH2D5
chr1	211908458	211908858	LPGAT1
chr1	211910890	211911290	LPGAT1
chr1	21195094	21195494	LYPLA2
chr1	211965087	211965487	DTL
chr1	212011930	212012330	VASH2
chr1	212088425	212088825	VASH2
chr1	212125189	212125589	VASH2
chr1	212218906	212219306	TMEM206
chr1	212232051	212232451	TMEM206
chr1	212234579	212234979	TMEM206
chr1	212256312	212256712	VASH2
chr1	212291487	212291887	TMEM206
chr1	212367960	212368360	VASH2
chr1	212391407	212391807	TMEM206
chr1	212410431	212410831	TMEM206
chr1	212455848	212456248	NENF
chr1	212457747	212458147	NENF
chr1	212477132	212477532	VASH2
chr1	21253906	21254306	RAP1GAP
chr1	212558902	212559302	VASH2
chr1	21261810	21262210	DDOST
chr1	212630087	212630487	FAM71A
chr1	212636656	212637056	FAM71A
chr1	212665336	212665736	VASH2
chr1	212669077	212669477	BATF3
chr1	212671267	212671667	BATF3
chr1	21270202	21270602	TMCO4
chr1	212774581	212774981	NSL1
chr1	212777124	212777524	NSL1
chr1	212782810	212783210	NSL1
chr1	212794516	212794916	TATDN3
chr1	212916688	212917088	VASH2
chr1	212995470	212995870	VASH2
chr1	213008545	213008945	ANGEL2
chr1	213154256	213154656	TGFB2
chr1	21324410	21324810	SH2D5
chr1	21325112	21325512	WNT4
chr1	213327260	213327660	VASH2
chr1	2133132	2133532	WRAP73
chr1	21334154	21334554	ECE1
chr1	213374302	213374702	KCTD3
chr1	214198554	214198954	TAF1A-AS1
chr1	214261533	214261933	TMEM206
chr1	214328802	214329202	VASH2
chr1	214331827	214332227	KCTD3
chr1	214362464	214362864	TGFB2
chr1	214427845	214428245	TATDN3
chr1	214441160	214441560	TATDN3
chr1	214445887	214446287	VASH2
chr1	214455057	214455457	TMEM206
chr1	214455473	214455873	TMEM206
chr1	214557976	214558376	PTPN14
chr1	214628154	214628554	KCTD3
chr1	21488185	21488585	WNT4
chr1	2148700	2149100	RER1
chr1	21490742	21491142	SH2D5
chr1	214957360	214957760	VASH2
chr1	21534791	21535191	WNT4
chr1	21552737	21553137	WNT4
chr1	215543169	215543569	KCTD3
chr1	215704464	215704864	TGFB2-AS1
chr1	216221181	216221581	GPATCH2
chr1	21659133	21659533	RAP1GAP
chr1	21664008	21664408	RAP1GAP
chr1	21673251	21673651	RAP1GAP
chr1	217482376	217482776	GPATCH2
chr1	217484914	217485314	GPATCH2
chr1	21768255	21768655	ASAP3
chr1	218273783	218274183	TGFB2
chr1	218351439	218351839	TGFB2-AS1
chr1	218377293	218377693	TGFB2-AS1
chr1	218874262	218874662	TGFB2
chr1	2189400	2189800	C1orf86
chr1	21904882	21905282	HSPG2
chr1	219088923	219089323	TGFB2
chr1	21909842	21910242	HSPG2
chr1	21913774	21914174	HSPG2
chr1	219144680	219145080	TGFB2
chr1	21924534	21924934	HSPG2
chr1	21939800	21940200	HSPG2
chr1	219460806	219461206	TGFB2
chr1	21956829	21957229	HSPG2
chr1	21958322	21958722	WNT4
chr1	21963933	21964333	RAP1GAP
chr1	219812603	219813003	TGFB2-AS1
chr1	219837754	219838154	TGFB2-AS1
chr1	219945753	219946153	SLC30A10
chr1	220036449	220036849	TGFB2
chr1	22019040	22019440	LINC00339
chr1	220218649	220219049	SPATA17
chr1	22039768	22040168	ZNF436-AS1
chr1	220404663	220405063	MARK1
chr1	220444690	220445090	MARK1
chr1	220487453	220487853	MARK1
chr1	2205085	2205485	UBE2J2
chr1	220572380	220572780	MARK1
chr1	220733047	220733447	MARK1
chr1	22075728	22076128	WNT4
chr1	220776716	220777116	TGFB2-AS1
chr1	22080181	22080581	WNT4
chr1	220810121	220810521	DUSP10
chr1	22088297	22088697	WNT4
chr1	220914736	220915136	TAF1A-AS1
chr1	22092373	22092773	WNT4
chr1	221000495	221000895	TAF1A-AS1
chr1	221046245	221046645	MARK1
chr1	22105609	22106009	WNT4
chr1	221069300	221069700	TAF1A
chr1	221097709	221098109	TP53BP2
chr1	221098991	221099391	TP53BP2
chr1	221100504	221100904	WDR26
chr1	221157407	221157807	TP53BP2
chr1	221166903	221167303	TP53BP2
chr1	221183129	221183529	TAF1A-AS1
chr1	221203414	221203814	LINC01352
chr1	221241148	221241548	LINC01352
chr1	221263765	221264165	TAF1A-AS1
chr1	221478055	221478455	TAF1A-AS1
chr1	221667524	221667924	DUSP10
chr1	221699053	221699453	DUSP10
chr1	221704282	221704682	DUSP10
chr1	221708030	221708430	DUSP10
chr1	221708976	221709376	DUSP10
chr1	221712240	221712640	DUSP10
chr1	221713109	221713509	DUSP10
chr1	221726009	221726409	DUSP10
chr1	221751290	221751690	TAF1A-AS1
chr1	221777285	221777685	DUSP10
chr1	221777765	221778165	DUSP10
chr1	221826797	221827197	DUSP10
chr1	221837921	221838321	DUSP10
chr1	221839810	221840210	DUSP10
chr1	221841276	221841676	DUSP10
chr1	221873662	221874062	DUSP10
chr1	221877292	221877692	DUSP10
chr1	221878146	221878546	DUSP10
chr1	221961674	221962074	DUSP10
chr1	222034731	222035131	DUSP10
chr1	222045919	222046319	DUSP10
chr1	222048271	222048671	DUSP10
chr1	222068899	222069299	DUSP10
chr1	222182589	222182989	TAF1A-AS1
chr1	222455157	222455557	TAF1A
chr1	222455401	222455801	TAF1A
chr1	222464719	222465119	TAF1A
chr1	222465401	222465801	TAF1A
chr1	222525956	222526356	TP53BP2
chr1	222634399	222634799	TAF1A
chr1	222654884	222655284	WDR26
chr1	222772979	222773379	TP53BP2
chr1	223081267	223081667	TAF1A
chr1	223090020	223090420	TAF1A
chr1	223123678	223124078	TAF1A
chr1	223133664	223134064	TAF1A
chr1	223177776	223178176	TP53BP2
chr1	2234410	2234810	SKI
chr1	223718062	223718462	CAPN2
chr1	223726686	223727086	WDR26
chr1	223749108	223749508	TP53BP2
chr1	223775992	223776392	CAPN2
chr1	223811610	223812010	TP53BP2
chr1	223825806	223826206	TP53BP2
chr1	223832082	223832482	TP53BP2
chr1	2240264	2240664	WRAP73
chr1	224053988	224054388	TP53BP2
chr1	224106669	224107069	FBXO28
chr1	224116100	224116500	FBXO28
chr1	22416562	22416962	WNT4
chr1	224169003	224169403	WDR26
chr1	224204785	224205185	WDR26
chr1	224245161	224245561	WDR26
chr1	224378521	224378921	WDR26
chr1	224380017	224380417	WDR26
chr1	224430519	224430919	WDR26
chr1	224458986	224459386	WDR26
chr1	224498188	224498588	WDR26
chr1	224503469	224503869	WDR26
chr1	224513720	224514120	WDR26
chr1	224542842	224543242	CNIH3
chr1	224565117	224565517	WDR26
chr1	224571993	224572393	WDR26
chr1	224623811	224624211	WDR26
chr1	224726734	224727134	TAF1A
chr1	224784613	224785013	WDR26
chr1	224786917	224787317	WDR26
chr1	224791539	224791939	WDR26
chr1	224922469	224922869	DNAH14
chr1	224957676	224958076	WDR26
chr1	225156227	225156627	TP53BP2
chr1	225250465	225250865	LBR
chr1	225253202	225253602	LBR
chr1	225318962	225319362	LBR
chr1	225347194	225347594	LBR
chr1	225388314	225388714	LBR
chr1	225422060	225422460	LBR
chr1	225425409	225425809	LBR
chr1	225444882	225445282	LBR
chr1	225454787	225455187	LBR
chr1	225467047	225467447	LBR
chr1	225467606	225468006	LBR
chr1	225712365	225712765	ENAH
chr1	225772285	225772685	SRP9
chr1	225780702	225781102	SRP9
chr1	225851768	225852168	PYCR2
chr1	225866039	225866439	PYCR2
chr1	225911224	225911624	PYCR2
chr1	225926652	225927052	PYCR2
chr1	225951236	225951636	PYCR2
chr1	225975957	225976357	PYCR2
chr1	226028945	226029345	PYCR2
chr1	226033548	226033948	H3F3A
chr1	226034547	226034947	H3F3A
chr1	226064786	226065186	SRP9
chr1	226083343	226083743	LBR
chr1	226100421	226100821	PSEN2
chr1	226109724	226110124	PARP1
chr1	226125155	226125555	PYCR2
chr1	226182037	226182437	ACBD3
chr1	22619271	22619671	TCEA3
chr1	226196977	226197377	PSEN2
chr1	226248100	226248500	H3F3A
chr1	226333374	226333774	PARP1
chr1	226350005	226350405	PARP1
chr1	226369120	226369520	PARP1
chr1	226403427	226403827	PARP1
chr1	226405439	226405839	PARP1
chr1	226425549	226425949	PARP1
chr1	226626457	226626857	ITPKB-IT1
chr1	226627722	226628122	ITPKB-IT1
chr1	226634123	226634523	ITPKB-IT1
chr1	226643207	226643607	ITPKB-IT1
chr1	226643879	226644279	ITPKB-IT1
chr1	226662813	226663213	ITPKB-IT1
chr1	226677220	226677620	ITPKB-IT1
chr1	226679931	226680331	ITPKB-IT1
chr1	226703489	226703889	ITPKB-IT1
chr1	226708438	226708838	TGFB2
chr1	226717228	226717628	PSEN2
chr1	226827583	226827983	PSEN2
chr1	226828034	226828434	PSEN2
chr1	226892120	226892520	PSEN2
chr1	226937893	226938293	ADCK3
chr1	226989532	226989932	ADCK3
chr1	227002552	227002952	PSEN2
chr1	22704445	22704845	EPHB2
chr1	227481530	227481930	OBSCN
chr1	22750333	22750733	ZNF436-AS1
chr1	227762439	227762839	ZNF847P
chr1	227766343	227766743	WNT3A
chr1	227934823	227935223	MRPL55
chr1	227937293	227937693	MRPL55
chr1	227961641	227962041	TRIM17
chr1	227999362	227999762	WNT3A
chr1	228087855	228088255	ARF1
chr1	228088576	228088976	ARF1
chr1	228089514	228089914	ARF1
chr1	228130965	228131365	WNT3A
chr1	228228615	228229015	C1orf145
chr1	228500919	228501319	WNT3A
chr1	228637924	228638324	DUSP5P1
chr1	228639221	228639621	RNA5S7
chr1	228640163	228640563	RNA5S7
chr1	228642363	228642763	TAF5L
chr1	228664391	228664791	TAF5L
chr1	228669082	228669482	TAF5L
chr1	228691918	228692318	URB2
chr1	228799937	228800337	TAF5L
chr1	228898518	228898918	RAB4A
chr1	228921507	228921907	RHOU
chr1	228982634	228983034	URB2
chr1	228990440	228990840	URB2
chr1	228991187	228991587	URB2
chr1	229023585	229023985	TAF5L
chr1	229024637	229025037	TAF5L
chr1	229027587	229027987	TAF5L
chr1	229043155	229043555	TAF1A-AS1
chr1	229068417	229068817	URB2
chr1	2290658	2291058	RER1
chr1	229129985	229130385	TRIM17
chr1	229155516	229155916	URB2
chr1	229192030	229192430	URB2
chr1	229227442	229227842	URB2
chr1	229250250	229250650	RAB4A
chr1	229258529	229258929	RAB4A
chr1	229365548	229365948	RAB4A
chr1	229410347	229410747	TAF5L
chr1	229411006	229411406	TAF5L
chr1	229473953	229474353	URB2
chr1	229480045	229480445	TAF5L
chr1	229481978	229482378	TAF5L
chr1	229514647	229515047	LOC101927478
chr1	229578930	229579330	URB2
chr1	229661272	229661672	URB2
chr1	22976443	22976843	LACTBL1
chr1	230010620	230011020	URB2
chr1	230011342	230011742	URB2
chr1	230084599	230084999	TAF5L
chr1	230104688	230105088	URB2
chr1	230112207	230112607	TAF5L
chr1	230118288	230118688	URB2
chr1	2300992	2301392	WRAP73
chr1	23013582	23013982	C1orf234
chr1	230140397	230140797	URB2
chr1	230146084	230146484	URB2
chr1	230150181	230150581	URB2
chr1	230153904	230154304	URB2
chr1	230167375	230167775	URB2
chr1	230185325	230185725	URB2
chr1	230186885	230187285	URB2
chr1	230191109	230191509	URB2
chr1	230195130	230195530	URB2
chr1	230268888	230269288	PGBD5
chr1	230270517	230270917	PGBD5
chr1	23029315	23029715	KDM1A
chr1	230474892	230475292	PGBD5
chr1	230681564	230681964	AGT
chr1	230863471	230863871	C1orf198
chr1	230871824	230872224	C1orf198
chr1	230972924	230973324	URB2
chr1	23098732	23099132	ZNF436-AS1
chr1	23100267	23100667	ZNF436-AS1
chr1	23103325	23103725	ZNF436
chr1	231036405	231036805	CAPN9
chr1	231091942	231092342	TAF5L
chr1	231211289	231211689	TAF5L
chr1	231232893	231233293	LINC00582
chr1	231315761	231316161	PCNXL2
chr1	231357872	231358272	LINC00582
chr1	231359098	231359498	LINC00582
chr1	231387987	231388387	EGLN1
chr1	231390858	231391258	EGLN1
chr1	231420220	231420620	EGLN1
chr1	231422428	231422828	EGLN1
chr1	231428345	231428745	EGLN1
chr1	231460593	231460993	EGLN1
chr1	231487045	231487445	EGLN1
chr1	231515747	231516147	TAF5L
chr1	231590551	231590951	LINC00582
chr1	231603893	231604293	LINC00582
chr1	231629157	231629557	DISC1
chr1	231650316	231650716	LINC00582
chr1	231653545	231653945	LINC00582
chr1	231687205	231687605	PCNXL2
chr1	231694704	231695104	MAP10
chr1	231750913	231751313	WDR26
chr1	231756844	231757244	EGLN1
chr1	231763465	231763865	EGLN1
chr1	231774908	231775308	PCNXL2
chr1	231781942	231782342	PCNXL2
chr1	231786134	231786534	LINC00582
chr1	231803351	231803751	PCNXL2
chr1	231803793	231804193	PCNXL2
chr1	231806645	231807045	PCNXL2
chr1	231845042	231845442	PCNXL2
chr1	231866692	231867092	PCNXL2
chr1	231869364	231869764	PCNXL2
chr1	231970657	231971057	MAP10
chr1	232452088	232452488	PCNXL2
chr1	232578588	232578988	TOMM20
chr1	232589781	232590181	PCNXL2
chr1	232599296	232599696	TP53BP2
chr1	232600357	232600757	PCNXL2
chr1	232610892	232611292	MAP10
chr1	232620358	232620758	PCNXL2
chr1	232628610	232629010	PCNXL2
chr1	232630042	232630442	IRF2BP2
chr1	232630555	232630955	IRF2BP2
chr1	232704712	232705112	NTPCR
chr1	232720075	232720475	MAP10
chr1	232767371	232767771	PCNXL2
chr1	232786823	232787223	MAP10
chr1	232793891	232794291	MAP10
chr1	232891118	232891518	NTPCR
chr1	232904598	232904998	NTPCR
chr1	232905622	232906022	NTPCR
chr1	232909782	232910182	NTPCR
chr1	232922573	232922973	NTPCR
chr1	232923043	232923443	NTPCR
chr1	232963373	232963773	NTPCR
chr1	232968968	232969368	NTPCR
chr1	233025196	233025596	NTPCR
chr1	233112920	233113320	NTPCR
chr1	233114862	233115262	NTPCR
chr1	233172189	233172589	PCNXL2
chr1	233179623	233180023	PCNXL2
chr1	233241043	233241443	PCNXL2
chr1	233242797	233243197	PCNXL2
chr1	233252365	233252765	PCNXL2
chr1	233281913	233282313	PCNXL2
chr1	233304530	233304930	PCNXL2
chr1	233394872	233395272	PCNXL2
chr1	233440850	233441250	TBCE
chr1	23354269	23354669	ZBTB8A
chr1	233859461	233859861	PCNXL2
chr1	233868430	233868830	PCNXL2
chr1	23389779	23390179	ZNF436
chr1	23403874	23404274	TCEA3
chr1	234094752	234095152	PCNXL2
chr1	234102585	234102985	PCNXL2
chr1	234114593	234114993	TOMM20
chr1	234154674	234155074	PCNXL2
chr1	234235150	234235550	TOMM20
chr1	234253729	234254129	TBCE
chr1	234302402	234302802	PCNXL2
chr1	234309997	234310397	TBCE
chr1	234315212	234315612	TOMM20
chr1	234323000	234323400	PCNXL2
chr1	234326596	234326996	TOMM20
chr1	234398858	234399258	TBCE
chr1	234476182	234476582	TARBP1
chr1	234486932	234487332	TOMM20
chr1	234499087	234499487	TOMM20
chr1	234522501	234522901	TOMM20
chr1	234522769	234523169	TOMM20
chr1	234523557	234523957	TOMM20
chr1	234525353	234525753	LINC01354
chr1	234579970	234580370	TBCE
chr1	234597916	234598316	TOMM20
chr1	234599753	234600153	TOMM20
chr1	234600174	234600574	TOMM20
chr1	234601613	234602013	TOMM20
chr1	234602708	234603108	IRF2BP2
chr1	234612578	234612978	IRF2BP2
chr1	234613490	234613890	IRF2BP2
chr1	234645588	234645988	TOMM20
chr1	234657188	234657588	LINC00184
chr1	234676206	234676606	LINC00184
chr1	234684185	234684585	LINC01132
chr1	234709707	234710107	TOMM20
chr1	234731609	234732009	TOMM20
chr1	234771589	234771989	IRF2BP2
[truncated: 34,906 more rows]

## Sheet: DHS siRE
Chromosome	DHS start	DHS end	gene Symbol
chr1	100034477	100034877	HIAT1
chr1	100046883	100047283	SLC35A3
chr1	100047299	100047699	SLC35A3
chr1	100184560	100184960	LRRC39
chr1	100359101	100359501	SLC35A3
chr1	100400349	100400749	SLC35A3
chr1	100414650	100415050	SLC35A3
chr1	100440139	100440539	SLC35A3
chr1	100450443	100450843	GPR88
chr1	100459480	100459880	GPR88
chr1	100463844	100464244	GPR88
chr1	100511026	100511426	GPR88
chr1	100523002	100523402	GPR88
chr1	100530866	100531266	GPR88
chr1	100535240	100535640	GPR88
chr1	100597359	100597759	LOC102606465
chr1	100631217	100631617	LOC100129620
chr1	10074353	10074753	UTS2
chr1	100835315	100835715	LOC102606465
chr1	100882754	100883154	SLC35A3
chr1	101002555	101002955	DPH5
chr1	101079326	101079726	LOC102606465
chr1	101089609	101090009	LOC102606465
chr1	101112021	101112421	LOC102606465
chr1	101112412	101112812	LOC102606465
chr1	101137167	101137567	LOC101928370
chr1	101238680	101239080	S1PR1
chr1	101257783	101258183	MTF2
chr1	101259733	101260133	MTF2
chr1	101262634	101263034	NTNG1
chr1	101288366	101288766	SLC35A3
chr1	101291665	101292065	SLC35A3
chr1	101293402	101293802	SLC35A3
chr1	101309285	101309685	RNPC3
chr1	101309529	101309929	RNPC3
chr1	101331036	101331436	LOC102606465
chr1	101357389	101357789	NTNG1
chr1	101504049	101504449	LOC101928436
chr1	101781398	101781798	VAV3-AS1
chr1	102098741	102099141	SLC25A24
chr1	10242838	10243238	SLC2A7
chr1	103154227	103154627	COL11A1
chr1	103160372	103160772	COL11A1
chr1	1032941	1033341	VWA1
chr1	103514916	103515316	LOC101928436
chr1	10377383	10377783	PEX14
chr1	10378440	10378840	TMEM201
chr1	10388112	10388512	UBE4B
chr1	10415332	10415732	APITD1-CORT
chr1	10426942	10427342	APITD1-CORT
chr1	104459889	104460289	AMY2B
chr1	104466943	104467343	NTNG1
chr1	104468267	104468667	NTNG1
chr1	104495596	104495996	NTNG1
chr1	104759977	104760377	NTNG1
chr1	10494629	10495029	PEX14
chr1	10495066	10495466	PEX14
chr1	10507427	10507827	PEX14
chr1	10510884	10511284	PEX14
chr1	10515607	10516007	PEX14
chr1	105351703	105352103	NTNG1
chr1	105427524	105427924	NTNG1
chr1	10553247	10553647	PEX14
chr1	105838107	105838507	NTNG1
chr1	10591103	10591503	PEX14
chr1	1059440	1059840	VWA1
chr1	106173094	106173494	VAV3-AS1
chr1	106536719	106537119	NTNG1
chr1	106564247	106564647	NTNG1
chr1	106649651	106650051	NTNG1
chr1	106876376	106876776	VAV3-AS1
chr1	106937090	106937490	SLC35A3
chr1	10693601	10694001	CASZ1
chr1	107076764	107077164	PRMT6
chr1	107176822	107177222	NTNG1
chr1	107405202	107405602	NTNG1
chr1	107782179	107782579	VAV3
chr1	107804116	107804516	VAV3
chr1	107820814	107821214	WDR47
chr1	107829350	107829750	WDR47
chr1	107844636	107845036	VAV3-AS1
chr1	107862046	107862446	VAV3
chr1	107877127	107877527	VAV3
chr1	107877712	107878112	VAV3
chr1	107919989	107920389	VAV3
chr1	107936443	107936843	VAV3-AS1
chr1	107941153	107941553	VAV3-AS1
chr1	108016483	108016883	VAV3
chr1	108029007	108029407	VAV3
chr1	108043707	108044107	VAV3
chr1	108049464	108049864	VAV3
chr1	108050160	108050560	VAV3
chr1	108051025	108051425	VAV3
chr1	108079651	108080051	SLC25A24
chr1	108082735	108083135	SLC25A24
chr1	108107657	108108057	SLC25A24
chr1	108114193	108114593	SLC25A24
chr1	108125510	108125910	SLC25A24
chr1	108130808	108131208	SLC25A24
chr1	108133734	108134134	SLC25A24
chr1	108141631	108142031	SLC25A24
chr1	108182383	108182783	SLC25A24
chr1	108505114	108505514	WDR47
chr1	108570123	108570523	WDR47
chr1	108586070	108586470	SLC25A24
chr1	108590932	108591332	SCARNA2
chr1	108643470	108643870	HENMT1
chr1	108646698	108647098	HENMT1
chr1	108671172	108671572	WDR47
chr1	108703425	108703825	FNDC7
chr1	108828102	108828502	AKNAD1
chr1	108830552	108830952	AKNAD1
chr1	108852623	108853023	AKNAD1
chr1	108889144	108889544	WDR47
chr1	108898077	108898477	WDR47
chr1	109111641	109112041	C1orf194
chr1	109162254	109162654	WDR47
chr1	109193631	109194031	UBL4B
chr1	109201116	109201516	SARS
chr1	10932115	10932515	PGD
chr1	109369178	109369578	UBL4B
chr1	10940072	10940472	PHF13
chr1	109452970	109453370	SYPL2
chr1	109490602	109491002	CYB561D1
chr1	109501997	109502397	AMIGO1
chr1	109532247	109532647	GPR61
chr1	109532806	109533206	GPR61
chr1	109546274	109546674	GNAI3
chr1	109555667	109556067	GNAI3
chr1	109573858	109574258	WDR47
chr1	10961011	10961411	UTS2
chr1	109617307	109617707	SYPL2
chr1	109640204	109640604	AMPD2
chr1	109643302	109643702	GSTM4
chr1	109649577	109649977	GSTM4
chr1	10965041	10965441	UTS2
chr1	10965602	10966002	UTS2
chr1	109660622	109661022	GSTM4
chr1	109759739	109760139	EPS8L3
chr1	109773628	109774028	EPS8L3
chr1	109776821	109777221	EPS8L3
chr1	109789225	109789625	EPS8L3
chr1	109790725	109791125	EPS8L3
chr1	109793803	109794203	EPS8L3
chr1	109797629	109798029	EPS8L3
chr1	109816458	109816858	EPS8L3
chr1	109886827	109887227	UBL4B
chr1	109899925	109900325	WDR47
chr1	109944458	109944858	UBL4B
chr1	109971500	109971900	SCARNA2
chr1	110011617	110012017	WDR77
chr1	110060046	110060446	ALX3
chr1	110088080	110088480	ALX3
chr1	110102082	110102482	UBL4B
chr1	110106090	110106490	UBL4B
chr1	110116418	110116818	UBL4B
chr1	110155918	110156318	SLC6A17
chr1	110196905	110197305	KCNC4-AS1
chr1	110202981	110203381	KCNC4-AS1
chr1	110207745	110208145	KCNC4-AS1
chr1	110312580	110312980	UBL4B
chr1	110380688	110381088	TRIM33
chr1	110412495	110412895	LAMTOR5
chr1	110495970	110496370	LOC440602
chr1	110502418	110502818	UBL4B
chr1	11051831	11052231	SRM
chr1	11069356	11069756	SRM
chr1	11072587	11072987	SRM
chr1	110766045	110766445	KCNA3
chr1	110780859	110781259	UBL4B
chr1	110783277	110783677	UBL4B
chr1	110787171	110787571	UBL4B
chr1	110875309	110875709	DRAM2
chr1	110879968	110880368	KCNA3
chr1	110948031	110948431	TRIM33
chr1	111030487	111030887	OVGP1
chr1	111221689	111222089	WDR77
chr1	111222862	111223262	CHI3L2
chr1	111471036	111471436	C1orf162
chr1	111481657	111482057	WDR77
chr1	111507512	111507912	ADORA3
chr1	111508183	111508583	ADORA3
chr1	111515188	111515588	TMIGD3
chr1	111516240	111516640	TMIGD3
chr1	111615852	111616252	RAP1A
chr1	111616266	111616666	RAP1A
chr1	111653707	111654107	WNT2B
chr1	111693022	111693422	WDR77
chr1	111714865	111715265	WDR77
chr1	111733314	111733714	FAM212B
chr1	111733971	111734371	FAM212B
chr1	111747192	111747592	TMIGD3
chr1	111758330	111758730	WDR77
chr1	111769514	111769914	FAM212B
chr1	111789661	111790061	WDR77
chr1	1122089	1122489	C1orf159
chr1	112369659	112370059	ZNF697
chr1	112390781	112391181	CTTNBP2NL
chr1	11241697	11242097	MTOR
chr1	112614482	112614882	ST7L
chr1	112700723	112701123	ST7L
chr1	112723156	112723556	CTTNBP2NL
chr1	112804172	112804572	ZNF697
chr1	112809216	112809616	SLC16A1
chr1	112819080	112819480	ST7L
chr1	112840573	112840973	TRIM33
chr1	112841828	112842228	WDR77
chr1	112854193	112854593	LINC01356
chr1	112880917	112881317	TRIM33
chr1	113042649	113043049	ST7L
chr1	113046597	113046997	ST7L
chr1	113140541	113140941	TRIM33
chr1	113140913	113141313	TRIM33
chr1	113146735	113147135	ST7L
chr1	113191776	113192176	ST7L
chr1	113192277	113192677	ST7L
chr1	113542331	113542731	TRIM33
chr1	113663172	113663572	RSBN1
chr1	113677876	113678276	ST7L
chr1	113783496	113783896	TRIM33
chr1	113931377	113931777	HIPK1-AS1
chr1	113940532	113940932	WDR3
chr1	113943033	113943433	WDR3
chr1	113975537	113975937	OLFML3
chr1	114040300	114040700	OLFML3
chr1	114282787	114283187	VTCN1
chr1	114346496	114346896	TRIM33
chr1	1144186	1144586	LINC01342
chr1	114482557	114482957	TRIM33
chr1	114505260	114505660	TRIM33
chr1	114559349	114559749	BCAS2
chr1	114755501	114755901	CSDE1
chr1	115107911	115108311	TSPAN2
chr1	115138924	115139324	TSPAN2
chr1	11550696	11551096	SPSB1
chr1	11563474	11563874	UTS2
chr1	1157397	1157797	UBE2J2
chr1	116138996	116139396	IGSF3
chr1	116164950	116165350	TTF2
chr1	116168358	116168758	WDR3
chr1	116377918	116378318	ATP1A1
chr1	11642386	11642786	FBXO44
chr1	116435746	116436146	ZNF697
chr1	11645662	11646062	FBXO44
chr1	116485220	116485620	WDR77
chr1	116499021	116499421	ZNF697
chr1	116504401	116504801	VTCN1
chr1	11650356	11650756	FBXO44
chr1	116508957	116509357	WDR47
chr1	116510336	116510736	WDR47
chr1	116515028	116515428	WDR47
chr1	116574583	116574983	CD58
chr1	116737264	116737664	CD2
chr1	116751643	116752043	CD2
chr1	116758103	116758503	CD2
chr1	116769656	116770056	CD2
chr1	116817564	116817964	CD2
chr1	117007169	117007569	CD101
chr1	117009121	117009521	CD101
chr1	117049055	117049455	LOC101929099
chr1	117055309	117055709	LOC101929099
chr1	117077331	117077731	VTCN1
chr1	11719248	11719648	AGTRAP
chr1	11719685	11720085	AGTRAP
chr1	11730330	11730730	AGTRAP
chr1	11740790	11741190	AGTRAP
chr1	117596015	117596415	LOC100996263
chr1	117758781	117759181	FAM46C
chr1	117895506	117895906	GDAP2
chr1	118039151	118039551	WDR3
chr1	11814802	11815202	MTHFR
chr1	118151342	118151742	ZNF697
chr1	11815063	11815463	MTHFR
chr1	11842216	11842616	NPPA-AS1
chr1	11851218	11851618	VPS13D
chr1	119213189	119213589	WDR3
chr1	119219691	119220091	ZNF697
chr1	119323624	119324024	ZNF697
chr1	119475801	119476201	ZNF697
chr1	119549632	119550032	ZNF697
chr1	119569963	119570363	HSD3BP4
chr1	119585758	119586158	ZNF697
chr1	119607130	119607530	ZNF697
chr1	119663146	119663546	ZNF697
chr1	119675478	119675878	ZNF697
chr1	119744036	119744436	HMGCS2
chr1	119809004	119809404	REG4
chr1	119858734	119859134	ZNF697
chr1	119859627	119860027	ZNF697
chr1	11985851	11986251	MFN2
chr1	119870934	119871334	ZNF697
chr1	119948648	119949048	WARS2-IT1
chr1	119967990	119968390	ZNF697
chr1	119988706	119989106	REG4
chr1	119994560	119994960	REG4
chr1	12001544	12001944	ZBTB48
chr1	12035316	12035716	VPS13D
chr1	12057405	12057805	TNFRSF8
chr1	1208861	1209261	VWA1
chr1	12118607	12119007	VPS13D
chr1	12124820	12125220	VPS13D
chr1	12132959	12133359	VPS13D
chr1	12143635	12144035	VPS13D
chr1	12150430	12150830	VPS13D
chr1	12153175	12153575	AADACL4
chr1	12157851	12158251	VPS13D
chr1	12161776	12162176	VPS13D
chr1	12173755	12174155	TNFRSF1B
chr1	12179041	12179441	TNFRSF1B
chr1	12196667	12197067	TNFRSF9
chr1	12208793	12209193	VPS13D
chr1	12344547	12344947	VPS13D
chr1	12376785	12377185	VPS13D
chr1	12408676	12409076	VPS13D
chr1	12416083	12416483	VPS13D
chr1	12438510	12438910	VPS13D
chr1	12473178	12473578	WRAP73
chr1	12478604	12479004	WRAP73
chr1	12480714	12481114	VPS13D
chr1	12510393	12510793	VPS13D
chr1	12510729	12511129	VPS13D
chr1	12604332	12604732	DHRS3
chr1	12619837	12620237	DHRS3
chr1	12620458	12620858	DHRS3
chr1	1264984	1265384	TMEM52
chr1	12658933	12659333	AADACL4
chr1	1305534	1305934	ACAP3
chr1	13665607	13666007	VPS13D
chr1	13674372	13674772	VWA5B1
chr1	1372049	1372449	AURKAIP1
chr1	13723785	13724185	VPS13D
chr1	13725797	13726197	VPS13D
chr1	13730881	13731281	VPS13D
chr1	145696321	145696721	PDZK1
chr1	145872087	145872487	PIAS3
chr1	145879836	145880236	ANKRD35
chr1	145891828	145892228	ANKRD35
chr1	145932682	145933082	RBM8A
chr1	145960491	145960891	LIX1L
chr1	145977510	145977910	TXNIP
chr1	145979397	145979797	TXNIP
chr1	145985550	145985950	TXNIP
chr1	145985802	145986202	TXNIP
chr1	146007204	146007604	RNF115
chr1	146013014	146013414	HFE2
chr1	146035417	146035817	HFE2
chr1	146035994	146036394	HFE2
chr1	146036926	146037326	TXNIP
chr1	146037870	146038270	TXNIP
chr1	146039219	146039619	TXNIP
chr1	146054625	146055025	TXNIP
chr1	147273677	147274077	SF3B4
chr1	147389922	147390322	TXNIP
chr1	147494999	147495399	GJA5
chr1	147599573	147599973	BCL9
chr1	147599863	147600263	BCL9
chr1	147618004	147618404	ACP6
chr1	1475995	1476395	SLC35E2B
chr1	147625405	147625805	ACP6
chr1	147628443	147628843	ACP6
chr1	147635357	147635757	ACP6
chr1	147640736	147641136	ACP6
chr1	147699893	147700293	ACP6
chr1	147890194	147890594	GJA8
chr1	148254838	148255238	BCL9
chr1	148975983	148976383	PDZK1
chr1	149939098	149939498	MTMR11
chr1	149962069	149962469	MTMR11
chr1	149997568	149997968	OTUD7B
chr1	150050577	150050977	SF3B4
chr1	150053888	150054288	SF3B4
chr1	150090114	150090514	TXNIP
chr1	150160431	150160831	SV2A
chr1	150163084	150163484	SV2A
chr1	150178555	150178955	ZNF687
chr1	150186850	150187250	VPS45
chr1	150213507	150213907	ZNF687
chr1	150255409	150255809	SF3B4
chr1	150464357	150464757	SF3B4
chr1	150484861	150485261	TARS2
chr1	150532538	150532938	VPS45
chr1	150611465	150611865	ENSA
chr1	150613481	150613881	ENSA
chr1	150619804	150620204	ENSA
chr1	150621479	150621879	ENSA
chr1	150635196	150635596	ENSA
chr1	150777497	150777897	CTSS
chr1	150852715	150853115	ARNT
chr1	150881653	150882053	ARNT
chr1	150922468	150922868	SETDB1
chr1	150977203	150977603	CERS2
chr1	150979020	150979420	ANXA9
chr1	150979456	150979856	ANXA9
chr1	151001610	151002010	FAM63A
chr1	151001897	151002297	FAM63A
chr1	151003169	151003569	FAM63A
chr1	151024525	151024925	ZNF687
chr1	151099783	151100183	GABPB2
chr1	151196310	151196710	PIP5K1A
chr1	151251686	151252086	TDRKH
chr1	151264587	151264987	ZNF687
chr1	151277229	151277629	ZNF687
chr1	151300888	151301288	ZNF687
chr1	151311546	151311946	PI4KB
chr1	151340833	151341233	RFX5
chr1	151457081	151457481	POGZ
chr1	151585595	151585995	ZNF687
chr1	151620265	151620665	RIIAD1
chr1	151653431	151653831	SETDB1
chr1	151661736	151662136	ZNF687
chr1	151692173	151692573	CELF3
chr1	151735033	151735433	RIIAD1
chr1	151817264	151817664	ZNF687
chr1	151829025	151829425	TDRKH
chr1	151829642	151830042	TDRKH
chr1	151872762	151873162	THEM5
chr1	151921517	151921917	THEM4
chr1	151933950	151934350	ZNF687
chr1	151945699	151946099	THEM5
chr1	151984265	151984665	S100A10
chr1	152001729	152002129	S100A10
chr1	152013631	152014031	NBPF18P
chr1	152034508	152034908	S100A11
chr1	152047977	152048377	S100A11
chr1	152049680	152050080	S100A11
chr1	152052568	152052968	S100A11
chr1	152067266	152067666	TCHHL1
chr1	152111172	152111572	S100A8
chr1	152111606	152112006	S100A8
chr1	152111949	152112349	S100A8
chr1	152440822	152441222	SPRR1A
chr1	152458376	152458776	THEM5
chr1	152461550	152461950	THEM5
chr1	152519867	152520267	CRCT1
chr1	15323558	15323958	VPS13D
chr1	15328741	15329141	EFHD2
chr1	153344688	153345088	PGLYRP4
chr1	153352450	153352850	PGLYRP4
chr1	153355466	153355866	S100A9
chr1	153386402	153386802	S100A8
chr1	153404696	153405096	S100A7A
chr1	153422494	153422894	S100A7A
chr1	15345880	15346280	THAP3
chr1	153465742	153466142	S100A7
chr1	153490711	153491111	S100A7
chr1	153494899	153495299	S100A7
chr1	15352477	15352877	THAP3
chr1	153551070	153551470	S100A3
chr1	153568587	153568987	S100A2
chr1	153572519	153572919	S100A2
chr1	153598850	153599250	S100A16
chr1	153646649	153647049	UBE2Q1-AS1
chr1	154129308	154129708	UBAP2L
chr1	154148827	154149227	NUP210L
chr1	154157705	154158105	NUP210L
chr1	154158305	154158705	NUP210L
chr1	15415988	15416388	EFHD2
chr1	15417438	15417838	SPATA21
chr1	154180317	154180717	TPM3
chr1	154186068	154186468	TPM3
chr1	154199070	154199470	ZNF687
chr1	154335031	154335431	ATP8B2
chr1	15434757	15435157	CTRC
chr1	154353067	154353467	ATP8B2
chr1	154353471	154353871	ATP8B2
chr1	154400428	154400828	IL6R
chr1	154407353	154407753	IL6R
chr1	154478618	154479018	SHE
chr1	154479825	154480225	SHE
chr1	154485105	154485505	SHE
chr1	154493299	154493699	SHE
chr1	154546436	154546836	UBE2Q1-AS1
chr1	154623349	154623749	ADAR
chr1	154657570	154657970	UBE2Q1-AS1
chr1	154669670	154670070	UBE2Q1-AS1
chr1	154671321	154671721	UBE2Q1-AS1
chr1	154736848	154737248	UBE2Q1
chr1	154748099	154748499	KCNN3
chr1	154751680	154752080	KCNN3
chr1	154820172	154820572	KCNN3
chr1	154863591	154863991	KCNN3
chr1	154878426	154878826	KCNN3
chr1	154925757	154926157	UBE2Q1-AS1
chr1	154997351	154997751	LENEP
chr1	154999101	154999501	YY1AP1
chr1	155006676	155007076	ZNF687
chr1	155010160	155010560	ZNF687
chr1	15501429	15501829	VWA5B1
chr1	155017464	155017864	UBE2Q1
chr1	155044848	155045248	LOC100505666
chr1	155061498	155061898	EFNA4
chr1	155070875	155071275	LOC100505666
chr1	155073864	155074264	EFNA3
chr1	155084715	155085115	EFNA3
chr1	155085146	155085546	EFNA3
chr1	155086046	155086446	EFNA3
chr1	155091422	155091822	UBE2Q1
chr1	155094402	155094802	UBE2Q1
chr1	155102251	155102651	UBE2Q1
chr1	155166787	155167187	KRTCAP2
chr1	155167192	155167592	KRTCAP2
chr1	155167803	155168203	KRTCAP2
chr1	155176599	155176999	TRIM46
chr1	155379605	155380005	TMEM79
chr1	155591817	155592217	UBE2Q1-AS1
chr1	155648499	155648899	YY1AP1
chr1	155649693	155650093	YY1AP1
chr1	155659964	155660364	YY1AP1
chr1	155729056	155729456	YY1AP1
chr1	155763996	155764396	TXNIP
chr1	155765749	155766149	YY1AP1
chr1	155893600	155894000	RIT1
chr1	155938153	155938553	RXFP4
chr1	155944466	155944866	RXFP4
chr1	15595102	15595502	VPS13D
chr1	155970536	155970936	ARHGEF2
chr1	155970849	155971249	ARHGEF2
chr1	156025864	156026264	YY1AP1
chr1	15603471	15603871	DDI2
chr1	156066289	156066689	RAB25
chr1	156096587	156096987	LMNA
chr1	156097022	156097422	LMNA
chr1	156103096	156103496	LMNA
chr1	156106204	156106604	LMNA
chr1	156119900	156120300	LMNA
chr1	156123684	156124084	LMNA
chr1	156130285	156130685	LMNA
chr1	156145963	156146363	SEMA4A
chr1	156217940	156218340	TSACC
chr1	156225407	156225807	VHLL
chr1	156251430	156251830	PAQR6
chr1	156257295	156257695	PAQR6
chr1	156257735	156258135	PAQR6
chr1	156311017	156311417	VHLL
chr1	156319580	156319980	TSACC
chr1	156382949	156383349	RHBG
chr1	156383991	156384391	RHBG
chr1	156385652	156386052	RHBG
chr1	156395040	156395440	TTC24
chr1	156444382	156444782	VHLL
chr1	156445777	156446177	VHLL
chr1	156456483	156456883	TTC24
chr1	156457188	156457588	TTC24
chr1	156480074	156480474	VHLL
chr1	156480703	156481103	VHLL
chr1	156492576	156492976	MEF2D
chr1	156502804	156503204	TSACC
chr1	156504962	156505362	SETDB1
chr1	156505208	156505608	SETDB1
chr1	156524352	156524752	VHLL
chr1	156552969	156553369	IQGAP3
chr1	156584065	156584465	TTC24
chr1	156608063	156608463	GPATCH4
chr1	156609040	156609440	TTC24
chr1	156625809	156626209	HAPLN2
chr1	156627416	156627816	HAPLN2
chr1	156651994	156652394	PRCC
chr1	156659938	156660338	SH2D2A
chr1	156689444	156689844	NES
chr1	156748734	156749134	HDGF
chr1	156797257	156797657	NTRK1
chr1	156801399	156801799	NTRK1
chr1	156804510	156804910	NTRK1
chr1	156898186	156898586	PEAR1
chr1	15696896	15697296	TMEM82
chr1	157090121	157090521	ETV3L
chr1	157163610	157164010	INSRR
chr1	157196898	157197298	KIRREL
chr1	157369909	157370309	OR10R2
chr1	157403155	157403555	SLAMF9
chr1	157403955	157404355	SLAMF9
chr1	157404199	157404599	SLAMF9
chr1	157437294	157437694	SLAMF9
chr1	157489337	157489737	SPRR2D
chr1	157490559	157490959	SPRR2D
chr1	157496061	157496461	PIGM
chr1	157595375	157595775	FCRL4
chr1	157646131	157646531	PYHIN1
chr1	157653118	157653518	FCRL3
chr1	157771704	157772104	FCRL2
chr1	15788597	15788997	RSC1A1
chr1	157963640	157964040	KIRREL
chr1	158124935	158125335	SPTA1
chr1	15815507	15815907	UTS2
chr1	158203902	158204302	PYHIN1
chr1	158248076	158248476	CD1A
chr1	158248786	158249186	CD1A
chr1	158285742	158286142	CD1C
chr1	15829786	15830186	SPEN
chr1	15833200	15833600	SPEN
chr1	15834256	15834656	SPEN
chr1	15834809	15835209	SPEN
chr1	15835765	15836165	SPEN
chr1	15837043	15837443	SPEN
chr1	158430162	158430562	SPTA1
chr1	158634722	158635122	SPTA1
chr1	158644447	158644847	SPTA1
chr1	158809251	158809651	TAGLN2
chr1	158809884	158810284	TAGLN2
chr1	158818543	158818943	VANGL2
chr1	158819536	158819936	VANGL2
chr1	15885696	15886096	TNFRSF9
chr1	15886234	15886634	TNFRSF9
chr1	158952003	158952403	PYHIN1
chr1	158952391	158952791	PYHIN1
chr1	158998622	158999022	IFI16
chr1	159012492	159012892	IFI16
chr1	159015478	159015878	IFI16
chr1	159055296	159055696	SLAMF8
chr1	159068215	159068615	SPTA1
chr1	159084864	159085264	UAP1
chr1	159087969	159088369	UAP1
chr1	159091748	159092148	UAP1
chr1	159132300	159132700	CADM3
chr1	159160982	159161382	CADM3
chr1	159162533	159162933	CADM3
chr1	159177314	159177714	CADM3
chr1	159197948	159198348	CADM3-AS1
chr1	15952760	15953160	ZBTB17
chr1	159646711	159647111	TAGLN2
chr1	15966032	15966432	ZBTB17
chr1	159756412	159756812	TAGLN2
chr1	1597602	1598002	C1orf233
chr1	159829198	159829598	SLAMF8
chr1	159889902	159890302	CFAP45
chr1	159891531	159891931	CFAP45
chr1	159897902	159898302	CFAP45
chr1	159910408	159910808	SLAMF9
chr1	159918097	159918497	TAGLN2
chr1	159936358	159936758	UAP1
chr1	159991532	159991932	LINC01133
chr1	160006323	160006723	PIGM
chr1	160085622	160086022	KCNJ9
chr1	160101003	160101403	IGSF8
chr1	160143663	160144063	ATP1A4
chr1	160251902	160252302	TAGLN2
chr1	160291273	160291673	PEX19
chr1	160291705	160292105	PEX19
chr1	160338544	160338944	NCSTN
chr1	160346937	160347337	COPA
chr1	160373688	160374088	VANGL2
chr1	160375504	160375904	VANGL2
chr1	160376508	160376908	VANGL2
chr1	160499598	160499998	TAGLN2
chr1	160540163	160540563	VANGL2
chr1	16056080	16056480	NECAP2
chr1	160568109	160568509	CD84
chr1	160575052	160575452	CD84
chr1	160607079	160607479	CD84
chr1	160675567	160675967	VANGL2
chr1	160681468	160681868	VANGL2
chr1	160683166	160683566	VANGL2
chr1	160704182	160704582	CD48
chr1	160705210	160705610	CD48
chr1	160708123	160708523	CD48
chr1	160726798	160727198	VANGL2
chr1	1607073	1607473	C1orf233
chr1	160748815	160749215	USF1
chr1	16078858	16079258	FAM131C
chr1	160797945	160798345	LY9
chr1	160801012	160801412	LY9
chr1	160835759	160836159	TSTD1
chr1	160837507	160837907	TSTD1
chr1	160855599	160855999	CD244
chr1	160868058	160868458	CD244
chr1	160951339	160951739	ITLN2
chr1	160990251	160990651	TSTD1
chr1	160997326	160997726	RHBG
chr1	161013105	161013505	TSTD1
chr1	161013715	161014115	F11R
chr1	161019030	161019430	F11R
chr1	161041439	161041839	TSTD1
chr1	161121821	161122221	NIT1
chr1	161127695	161128095	USF1
chr1	161139782	161140182	PVRL4
chr1	161192501	161192901	ADAMTS4
chr1	161209815	161210215	FCER1G
chr1	16122918	16123318	EPHA2
chr1	161241668	161242068	NR1I3
chr1	161242277	161242677	NR1I3
chr1	161267340	161267740	PCP4L1
chr1	161306027	161306427	MPZ
chr1	161350672	161351072	UAP1
chr1	161359343	161359743	PPOX
chr1	161374364	161374764	TSTD1
chr1	161382147	161382547	USF1
chr1	161389756	161390156	VANGL2
chr1	161390027	161390427	VANGL2
chr1	161399347	161399747	UCK2
chr1	161404010	161404410	PVRL4
chr1	161421926	161422326	PVRL4
chr1	161427965	161428365	SCARNA4
chr1	161486998	161487398	PVRL4
chr1	161491422	161491822	PVRL4
chr1	161530182	161530582	UCK2
chr1	161530956	161531356	UCK2
chr1	161540026	161540426	TADA1
chr1	161643781	161644181	PPOX
chr1	161653560	161653960	DUSP12
chr1	16173102	16173502	EPHA2
chr1	161733528	161733928	FCRLB
chr1	161738984	161739384	DUSP12
chr1	161741437	161741837	DUSP12
chr1	161763451	161763851	ATF6
chr1	161772396	161772796	ATF6
chr1	161792672	161793072	UAP1
chr1	16187733	16188133	ZBTB17
chr1	161934195	161934595	PPOX
chr1	162003756	162004156	UAP1
chr1	162036928	162037328	UAP1
chr1	162056016	162056416	TADA1
chr1	16206510	16206910	ARHGEF19
chr1	16206856	16207256	ARHGEF19
chr1	162113428	162113828	UAP1
chr1	16217301	16217701	ARHGEF19
chr1	162389376	162389776	SPTA1
chr1	162423003	162423403	SH2D1B
chr1	16244373	16244773	RSG1
chr1	162847846	162848246	VANGL2
chr1	162854215	162854615	VANGL2
chr1	162932207	162932607	UAP1
chr1	16293515	16293915	RSG1
chr1	16302959	16303359	FBXO42
chr1	163178590	163178990	OR10R2
chr1	16318523	16318923	FBXO42
chr1	16363340	16363740	SZRD1
chr1	16371778	16372178	SZRD1
chr1	164660393	164660793	OR10J1
chr1	16499046	16499446	SPEN
chr1	16499820	16500220	SPATA21
chr1	165392941	165393341	RXRG
chr1	165527243	165527643	LRRC52
chr1	165537344	165537744	LRRC52
chr1	165592957	165593357	LOC400794
chr1	165598069	165598469	LOC400794
chr1	165601631	165602031	UCK2
chr1	165686101	165686501	ALDH9A1
chr1	165717926	165718326	LOC440700
chr1	165752228	165752628	TSTD1
chr1	165759084	165759484	UCK2
chr1	165842781	165843181	UCK2
chr1	165851082	165851482	UCK2
chr1	165854135	165854535	UCK2
chr1	165857125	165857525	UCK2
chr1	165871338	165871738	VAMP4
chr1	165884593	165884993	UCK2
chr1	165928095	165928495	UCK2
chr1	16620989	16621389	ZNF593
chr1	1662979	1663379	CDK11B
chr1	166730283	166730683	TNR
chr1	166738935	166739335	UCK2
chr1	166902295	166902695	TADA1
chr1	166910394	166910794	TADA1
chr1	166924807	166925207	TADA1
chr1	166944563	166944963	UCK2
chr1	167044080	167044480	TADA1
chr1	167059128	167059528	UCK2
chr1	167066601	167067001	TADA1
chr1	167082679	167083079	TADA1
chr1	167131113	167131513	TADA1
chr1	167264104	167264504	POU2F1
chr1	167267795	167268195	POU2F1
chr1	167273401	167273801	POU2F1
chr1	16728404	16728804	SPATA21
chr1	167297205	167297605	UCK2
chr1	167319235	167319635	TADA1
chr1	167439533	167439933	TADA1
chr1	167442140	167442540	TADA1
chr1	167447693	167448093	TADA1
chr1	167533706	167534106	UAP1
chr1	167540334	167540734	TADA1
chr1	167548374	167548774	CREG1
chr1	167556093	167556493	CREG1
chr1	167564697	167565097	UCK2
chr1	167600141	167600541	RCSD1
chr1	167601424	167601824	RCSD1
chr1	167612615	167613015	RCSD1
chr1	167617597	167617997	RCSD1
chr1	167632257	167632657	RCSD1
chr1	167650155	167650555	RCSD1
chr1	167658562	167658962	RCSD1
chr1	167687877	167688277	RCSD1
chr1	167709026	167709426	TADA1
chr1	167714494	167714894	MPZL1
chr1	167715381	167715781	MPZL1
chr1	167761401	167761801	TADA1
chr1	167791543	167791943	TADA1
chr1	167797037	167797437	ZBTB37
chr1	167803304	167803704	UCK2
chr1	167805222	167805622	UCK2
chr1	167909735	167910135	ZBTB37
chr1	168082193	168082593	VANGL2
chr1	168084735	168085135	VANGL2
chr1	168145773	168146173	SFT2D2
chr1	168154655	168155055	SFT2D2
chr1	168235237	168235637	SFT2D2
chr1	168287147	168287547	TBX19
chr1	168342710	168343110	SFT2D2
chr1	168439752	168440152	SLC19A2
chr1	168469647	168470047	SLC19A2
chr1	168503997	168504397	SLC19A2
chr1	168518282	168518682	SLC19A2
chr1	168520337	168520737	TADA1
chr1	168535553	168535953	XCL2
chr1	168545901	168546301	XCL2
chr1	168557619	168558019	SFT2D2
chr1	168603474	168603874	SFT2D2
chr1	168626341	168626741	TIPRL
chr1	168673171	168673571	DPT
chr1	16889421	16889821	SPATA21
chr1	16903843	16904243	SPEN
chr1	169041359	169041759	SLC19A2
chr1	169044331	169044731	SELE
chr1	16904709	16905109	SPEN
chr1	16905229	16905629	SPEN
chr1	169060920	169061320	NME7
chr1	16912252	16912652	SPATA21
chr1	16912822	16913222	SPATA21
chr1	16913734	16914134	SPATA21
chr1	16915533	16915933	CROCC
chr1	169217683	169218083	ATP1B1
chr1	169259812	169260212	BLZF1
chr1	169260449	169260849	BLZF1
chr1	169295460	169295860	BLZF1
chr1	169312149	169312549	BLZF1
chr1	169348443	169348843	BLZF1
chr1	169371406	169371806	NME7
chr1	169392429	169392829	NME7
chr1	169466234	169466634	TNFSF18
chr1	1694885	1695285	SLC35E2B
chr1	169513231	169513631	SLC19A2
chr1	16951665	16952065	PADI4
chr1	169546384	169546784	F5
chr1	169595652	169596052	F5
chr1	169604782	169605182	F5
chr1	169694298	169694698	SELL
chr1	169696349	169696749	SELL
chr1	169698997	169699397	SELL
chr1	169802913	169803313	VAMP4
chr1	169891079	169891479	SCYL3
chr1	169908641	169909041	SCYL3
chr1	17013880	17014280	ATP13A2
chr1	170208375	170208775	SELL
chr1	17023179	17023579	ATP13A2
chr1	17046097	17046497	SPEN
chr1	170494352	170494752	GORAB
chr1	170580673	170581073	GORAB
chr1	17059611	17060011	VPS13D
chr1	17060412	17060812	VPS13D
chr1	17066682	17067082	ZBTB17
chr1	17075365	17075765	UBR4
chr1	170929731	170930131	MROH9
chr1	171212971	171213371	FMO2
chr1	171226788	171227188	MYOC
chr1	17125738	17126138	PADI2
chr1	17128397	17128797	PADI2
chr1	171286287	171286687	VAMP4
chr1	171310540	171310940	FMO4
chr1	171434771	171435171	VAMP4
chr1	171644899	171645299	MYOC
chr1	171794058	171794458	VAMP4
chr1	17181734	17182134	PADI1
chr1	17191459	17191859	PADI1
chr1	171948513	171948913	DNM3
chr1	172002732	172003132	VAMP4
chr1	17208009	17208409	PADI1
chr1	17212729	17213129	PADI1
chr1	172343346	172343746	TNFSF4
chr1	172429352	172429752	TNFSF4
chr1	172447693	172448093	ZBTB37
chr1	172449873	172450273	C1orf105
chr1	172469706	172470106	ZBTB37
chr1	172473314	172473714	ZBTB37
chr1	172498843	172499243	ZBTB37
chr1	172609532	172609932	FASLG
chr1	172639270	172639670	FASLG
chr1	172662718	172663118	FASLG
chr1	172697432	172697832	FASLG
chr1	172699198	172699598	FASLG
chr1	172725005	172725405	FASLG
chr1	172728014	172728414	FASLG
chr1	172744963	172745363	ZBTB37
chr1	172746262	172746662	ZBTB37
chr1	172758259	172758659	ZBTB37
chr1	172770119	172770519	FASLG
chr1	172801829	172802229	TNFSF18
chr1	172810770	172811170	ZBTB37
chr1	172818319	172818719	ZBTB37
chr1	172818921	172819321	ZBTB37
chr1	17281866	17282266	TAS1R2
chr1	17287419	17287819	SPATA21
chr1	172900412	172900812	TNFSF18
chr1	172933878	172934278	TNFSF18
chr1	172939505	172939905	TNFSF18
chr1	173009629	173010029	TNFSF18
chr1	173015594	173015994	TNFSF18
chr1	17304203	17304603	PADI4
chr1	173057989	173058389	TNFSF18
chr1	173112111	173112511	TNFSF18
chr1	173175753	173176153	TNFSF4
chr1	173193559	173193959	TNFSF4
chr1	173224913	173225313	TNFSF4
chr1	17336065	17336465	PADI4
chr1	173409609	173410009	ZBTB37
chr1	173413182	173413582	LOC100506023
chr1	173420307	173420707	LOC100506023
chr1	173429485	173429885	ZBTB37
chr1	173429882	173430282	ZBTB37
chr1	173431178	173431578	ZBTB37
chr1	17365275	17365675	PADI6
chr1	173663158	173663558	ANKRD45
chr1	174008980	174009380	ZBTB37
chr1	174022215	174022615	ZBTB37
chr1	174023539	174023939	ZBTB37
chr1	17406114	17406514	RCC2
chr1	174114799	174115199	ZBTB37
chr1	17419844	17420244	RCC2
chr1	174204876	174205276	RABGAP1L
chr1	174232779	174233179	ZBTB37
chr1	174262653	174263053	TNFSF4
chr1	174314392	174314792	GPR52
chr1	17431574	17431974	TNFRSF1B
chr1	174614327	174614727	TNFSF18
chr1	174743903	174744303	ZBTB37
chr1	174942801	174943201	TNFSF18
chr1	17494211	17494611	RCC2
chr1	174990464	174990864	CACYBP
chr1	175029708	175030108	MRPS14
chr1	175072408	175072808	RFWD2
chr1	175146524	175146924	KIAA0040
chr1	175154865	175155265	TNR
chr1	175188894	175189294	KIAA0040
chr1	175197538	175197938	KIAA0040
chr1	175209067	175209467	KIAA0040
chr1	175319583	175319983	TNR
chr1	175511554	175511954	TNR
chr1	175514676	175515076	TNR
chr1	175826706	175827106	TNR
chr1	176211378	176211778	RFWD2
chr1	176375005	176375405	TNR
chr1	1775584	1775984	VWA1
chr1	177933548	177933948	TNR
chr1	177933830	177934230	TNR
chr1	177945944	177946344	TEX35
chr1	177948328	177948728	RASAL2-AS1
chr1	178031809	178032209	RFWD2
chr1	178055138	178055538	TOR3A
chr1	178056027	178056427	TOR3A
chr1	178066890	178067290	RFWD2
chr1	178067267	178067667	RFWD2
chr1	178086832	178087232	RASAL2
chr1	178119644	178120044	RASAL2-AS1
chr1	178133225	178133625	RASAL2-AS1
chr1	178134034	178134434	RASAL2-AS1
chr1	178189810	178190210	RASAL2-AS1
chr1	178192632	178193032	RASAL2-AS1
chr1	178208473	178208873	RASAL2-AS1
chr1	178232965	178233365	TOR3A
chr1	178275521	178275921	TOR3A
chr1	178278136	178278536	TOR3A
chr1	178283430	178283830	TOR3A
chr1	178284079	178284479	TOR3A
chr1	178299883	178300283	TNR
chr1	178310659	178311059	TOR3A
chr1	178344410	178344810	RASAL2
chr1	178408865	178409265	TNFSF18
chr1	178501701	178502101	TEX35
chr1	178532277	178532677	TOR3A
chr1	178599759	178600159	TOR3A
chr1	178608415	178608815	VAMP4
chr1	178934549	178934949	ANGPTL1
chr1	178942797	178943197	ANGPTL1
chr1	179002678	179003078	FAM20B
chr1	179079130	179079530	TOR3A
chr1	179121056	179121456	TOR3A
chr1	179175409	179175809	TOR3A
chr1	179217968	179218368	TOR3A
chr1	179327652	179328052	TOR3A
chr1	179599632	179600032	TOR3A
chr1	179706349	179706749	TOR3A
chr1	179809778	179810178	TOR3A
chr1	179814731	179815131	TOR3A
chr1	179867677	179868077	TPR
chr1	179887998	179888398	TOR1AIP1
chr1	179910919	179911319	TOR1AIP1
chr1	179952194	179952594	CEP350
chr1	180041577	180041977	TOR3A
chr1	180131432	180131832	QSOX1
chr1	180150977	180151377	QSOX1
chr1	180160323	180160723	QSOX1
chr1	180163011	180163411	QSOX1
chr1	180178810	180179210	TOR3A
chr1	180208236	180208636	TOR1AIP1
chr1	180241942	180242342	LHX4
chr1	180252610	180253010	RALGPS2
chr1	180279020	180279420	LHX4-AS1
chr1	180344108	180344508	QSOX1
chr1	180397157	180397557	QSOX1
chr1	180482497	180482897	QSOX1
chr1	180515832	180516232	TOR3A
chr1	180533485	180533885	QSOX1
chr1	180611265	180611665	TSEN15
chr1	180851957	180852357	RALGPS2
chr1	180857981	180858381	RALGPS2
chr1	180863150	180863550	QSOX1
chr1	180881939	180882339	TOR3A
chr1	180946032	180946432	KIAA1614
chr1	180975529	180975929	QSOX1
chr1	180981605	180982005	QSOX1
chr1	181013111	181013511	QSOX1
chr1	181014577	181014977	QSOX1
chr1	181015192	181015592	QSOX1
chr1	181038403	181038803	MR1
chr1	181042926	181043326	MR1
chr1	181044477	181044877	MR1
chr1	181084273	181084673	KIAA1614
chr1	181105489	181105889	QSOX1
chr1	181131300	181131700	QSOX1
chr1	181134432	181134832	QSOX1
chr1	181135767	181136167	QSOX1
chr1	181142472	181142872	QSOX1
chr1	181149602	181150002	RNASEL
chr1	181153021	181153421	RASAL2-AS1
chr1	181159381	181159781	TOR3A
chr1	181161418	181161818	TOR3A
chr1	181166540	181166940	RASAL2-AS1
chr1	181189881	181190281	MR1
chr1	181246593	181246993	LHX4
chr1	181424892	181425292	RNASEL
chr1	181786225	181786625	TNR
chr1	181787490	181787890	TNR
chr1	181947440	181947840	TEDDM1
chr1	182029545	182029945	RNASEL
chr1	182068972	182069372	SHCBP1L
chr1	182080982	182081382	TEDDM1
chr1	182084921	182085321	TEDDM1
chr1	182143157	182143557	TEDDM1
chr1	182147146	182147546	TEDDM1
chr1	182149364	182149764	RNASEL
chr1	182175339	182175739	TEDDM1
chr1	182213180	182213580	RNASEL
chr1	182259291	182259691	TEDDM1
chr1	182268714	182269114	TEDDM1
chr1	182300012	182300412	TEDDM1
chr1	182394202	182394602	GLUL
chr1	182396704	182397104	TEDDM1
chr1	182430681	182431081	TEDDM1
chr1	182460502	182460902	TEDDM1
chr1	182484570	182484970	TEDDM1
chr1	182493074	182493474	RNASEL
chr1	182595665	182596065	RNASEL
chr1	182601307	182601707	NPL
chr1	182782316	182782716	NPL
chr1	182786686	182787086	NPL
chr1	182795590	182795990	NPL
chr1	182829484	182829884	DHX9
chr1	182890013	182890413	DHX9
chr1	182962504	182962904	RNASEL
chr1	183040027	183040427	ARPC5
chr1	183281448	183281848	TPR
chr1	183461414	183461814	ARPC5
chr1	183543575	183543975	RNF2
chr1	183554614	183555014	RNASEL
chr1	183567525	183567925	ARPC5
chr1	183568383	183568783	ARPC5
chr1	183578084	183578484	MR1
chr1	183580243	183580643	TROVE2
chr1	183583371	183583771	NCF2
chr1	183593409	183593809	NCF2
chr1	183604565	183604965	RNF2
chr1	183609272	183609672	RNASEL
chr1	183633674	183634074	ARPC5
chr1	183655489	183655889	APOBEC4
chr1	183685123	183685523	RNF2
chr1	183832410	183832810	RNF2
chr1	183873681	183874081	RFWD2
chr1	183896521	183896921	RGL1
chr1	183915956	183916356	PRG4
chr1	183942882	183943282	COLGALT2
chr1	183956619	183957019	RNF2
chr1	183993086	183993486	LINC00272
chr1	184017383	184017783	GLUL
chr1	184075411	184075811	RNF2
chr1	184456169	184456569	C1orf21
chr1	184491572	184491972	PRG4
chr1	184533057	184533457	NPL
chr1	184663941	184664341	TSEN15
chr1	184680634	184681034	RNF2
chr1	184752622	184753022	EDEM3
chr1	184792660	184793060	TROVE2
chr1	184805599	184805999	RNF2
chr1	184806367	184806767	RNF2
chr1	184825587	184825987	RNF2
chr1	184838661	184839061	RNF2
chr1	184854474	184854874	TPR
chr1	184867070	184867470	TPR
chr1	184876006	184876406	TPR
chr1	184945029	184945429	TOR3A
chr1	184982083	184982483	TPR
chr1	185060075	185060475	RNF2
chr1	185063021	185063421	RNF2
chr1	185170291	185170691	RNF2
chr1	185291682	185292082	TPR
chr1	185292309	185292709	TPR
chr1	185337233	185337633	UCHL5
chr1	185338710	185339110	UCHL5
chr1	185339151	185339551	UCHL5
chr1	185345897	185346297	UCHL5
chr1	185373828	185374228	PTGS2
chr1	185375566	185375966	PTGS2
chr1	185420699	185421099	TPR
chr1	185559910	185560310	RNF2
chr1	185566978	185567378	RNF2
chr1	185568458	185568858	RNF2
chr1	185598359	185598759	RNF2
chr1	185632654	185633054	LINC01350
chr1	185680481	185680881	TPR
chr1	185693986	185694386	RNF2
chr1	186082241	186082641	OCLM
chr1	186146990	186147390	PRG4
chr1	186155621	186156021	PRG4
chr1	186212613	186213013	RNF2
chr1	186304950	186305350	PRG4
chr1	186404480	186404880	OCLM
chr1	186442720	186443120	PDC
chr1	186482647	186483047	PDC
chr1	186512005	186512405	PDC
chr1	186536278	186536678	PDC
chr1	186575341	186575741	PTGS2
chr1	186605770	186606170	PTGS2
chr1	186618422	186618822	PTGS2
chr1	186620916	186621316	PTGS2
chr1	186626525	186626925	PTGS2
chr1	186655875	186656275	PTGS2
chr1	186660028	186660428	PTGS2
chr1	186738899	186739299	PACERR
chr1	186775899	186776299	TROVE2
chr1	186960795	186961195	TPR
chr1	186978672	186979072	TROVE2
chr1	186983281	186983681	UCHL5
chr1	186985892	186986292	UCHL5
chr1	187038780	187039180	TPR
chr1	187685298	187685698	TROVE2
chr1	187715427	187715827	TPR
chr1	188249779	188250179	OCLM
chr1	188423044	188423444	TROVE2
chr1	188652691	188653091	TROVE2
chr1	18875222	18875622	MINOS1-NBL1
chr1	188782212	188782612	BRINP3
chr1	188971596	188971996	BRINP3
chr1	18907020	18907420	MINOS1-NBL1
chr1	18907940	18908340	MINOS1-NBL1
chr1	18913019	18913419	UBR4
chr1	19011068	19011468	IFFO2
chr1	1906197	1906597	VWA1
chr1	19081501	19081901	TMCO4
chr1	1909088	1909488	CALML6
chr1	190975840	190976240	LINC01351
chr1	19113616	19114016	PADI1
chr1	19123892	19124292	PADI1
chr1	19129160	19129560	OTUD3
chr1	19151480	19151880	UBR4
chr1	19156630	19157030	UBR4
chr1	19179598	19179998	UBR4
chr1	192038591	192038991	RGS2
chr1	192167950	192168350	UCHL5
chr1	192170203	192170603	UCHL5
chr1	19241232	19241632	EMC1
chr1	192489762	192490162	UCHL5
chr1	192516779	192517179	UCHL5
chr1	192531057	192531457	UCHL5
chr1	192545937	192546337	UCHL5
chr1	192550968	192551368	UCHL5
chr1	192609089	192609489	UCHL5
chr1	192707959	192708359	UCHL5
chr1	192788177	192788577	RGS2
chr1	192805851	192806251	RGS2
chr1	192877499	192877899	RGS2
chr1	192936643	192937043	UCHL5
chr1	193019465	193019865	UCHL5
chr1	19322435	19322835	UBR4
chr1	193240327	193240727	UCHL5
chr1	19326031	19326431	UBR4
chr1	19341469	19341869	TMCO4
chr1	193462658	193463058	UCHL5
chr1	19347814	19348214	ZNF593
chr1	193558580	193558980	TROVE2
chr1	193592278	193592678	UCHL5
chr1	193686000	193686400	RGS2
chr1	19390914	19391314	VWA5B1
chr1	19391227	19391627	VWA5B1
chr1	194069543	194069943	UCHL5
chr1	194262992	194263392	RGS2
chr1	19435102	19435502	VPS13D
chr1	19436660	19437060	UBR4
chr1	1943974	1944374	TMEM52
chr1	19454784	19455184	UBR4
chr1	19468352	19468752	WNT4
chr1	19469365	19469765	WNT4
chr1	19487709	19488109	CAPZB
chr1	19505762	19506162	CAPZB
chr1	19511075	19511475	CAPZB
chr1	195773950	195774350	TROVE2
chr1	19579902	19580302	MINOS1-NBL1
chr1	195898857	195899257	UCHL5
chr1	195915855	195916255	LINC00862
chr1	1960051	1960451	THAP3
chr1	196109003	196109403	TROVE2
chr1	196181140	196181540	PACERR
chr1	196193936	196194336	CFHR5
chr1	19651140	19651540	NBL1
chr1	19653703	19654103	NBL1
chr1	19659748	19660148	HTR6
chr1	196809645	196810045	CFHR5
chr1	19715585	19715985	HTR6
chr1	197399692	197400092	DENND1B
chr1	197400056	197400456	DENND1B
chr1	197468759	197469159	DENND1B
chr1	197469832	197470232	DENND1B
chr1	197481118	197481518	DENND1B
chr1	197521115	197521515	NR5A2
chr1	197615141	197615541	DENND1B
chr1	197759543	197759943	DENND1B
chr1	197761657	197762057	DENND1B
chr1	197762045	197762445	DENND1B
chr1	197770232	197770632	DENND1B
chr1	197783025	197783425	DENND1B
chr1	197838840	197839240	TROVE2
chr1	197868903	197869303	DENND1B
chr1	197975033	197975433	NR5A2
chr1	198068310	198068710	DENND1B
chr1	198088446	198088846	UCHL5
chr1	198158934	198159334	NEK7
chr1	198162431	198162831	NEK7
chr1	198179493	198179893	UCHL5
chr1	198238123	198238523	NEK7
chr1	198253667	198254067	TROVE2
chr1	198776620	198777020	NR5A2
chr1	198788645	198789045	RGS2
chr1	198881209	198881609	NR5A2
chr1	198929869	198930269	DENND1B
chr1	198970926	198971326	TROVE2
chr1	198986004	198986404	NR5A2
chr1	198986469	198986869	NR5A2
chr1	199007413	199007813	TROVE2
chr1	199009426	199009826	LINC01221
chr1	199020882	199021282	LINC01222
chr1	199041504	199041904	LINC00862
chr1	199113228	199113628	UCHL5
chr1	199131970	199132370	KIF14
chr1	199173335	199173735	LAX1
chr1	19918007	19918407	PLA2G2E
chr1	199202339	199202739	LINC00862
chr1	199242107	199242507	NR5A2
chr1	199243430	199243830	NR5A2
chr1	199279062	199279462	SHISA4
chr1	199400329	199400729	NR5A2
chr1	199551970	199552370	NR5A2
chr1	199613424	199613824	NR5A2
chr1	1996200	1996600	WRAP73
chr1	199684667	199685067	NR5A2
chr1	199691573	199691973	NR5A2
chr1	199742575	199742975	NR5A2
chr1	199857183	199857583	NR5A2
chr1	199859466	199859866	NR5A2
chr1	199867617	199868017	NR5A2
chr1	199878815	199879215	NR5A2
chr1	199932002	199932402	NR5A2
chr1	200130547	200130947	NR5A2
chr1	200154134	200154534	NR5A2
chr1	200184197	200184597	NR5A2
chr1	200354248	200354648	LINC00862
chr1	200355779	200356179	LINC00862
chr1	200368101	200368501	LINC00862
chr1	200483498	200483898	NR5A2
chr1	200488661	200489061	NR5A2
chr1	200510110	200510510	NR5A2
chr1	200535610	200536010	KIF14
chr1	200558859	200559259	KIF14
chr1	20058509	20058909	VWA5B1
chr1	200588672	200589072	KIF14
chr1	200639971	200640371	KIF14
chr1	200642447	200642847	KIF14
chr1	200699860	200700260	KIF14
chr1	200802891	200803291	SHISA4
chr1	200907561	200907961	NR5A2
chr1	200925829	200926229	C1orf106
chr1	200938976	200939376	PKP1
chr1	201019433	201019833	KIF21B
chr1	201020047	201020447	KIF21B
chr1	201026750	201027150	KIF21B
chr1	201042871	201043271	NUCKS1
chr1	201444759	201445159	PTPN7
chr1	201482007	201482407	PPP1R15B
chr1	201486175	201486575	SHISA4
chr1	201489711	201490111	UBE2T
chr1	201512924	201513324	SLC41A1
chr1	20152253	20152653	VWA5B1
chr1	201530752	201531152	PTPRVP
chr1	201535543	201535943	PTPRVP
chr1	201556800	201557200	PTPRVP
chr1	201559666	201560066	PTPRVP
chr1	201675172	201675572	NAV1
chr1	201676192	201676592	NAV1
chr1	201704183	201704583	PTPN7
chr1	201707983	201708383	PTPN7
chr1	201709503	201709903	PTPN7
chr1	201713407	201713807	PTPN7
chr1	201714655	201715055	PTPN7
chr1	201715835	201716235	PTPN7
chr1	201792948	201793348	NAV1
chr1	201842645	201843045	PTPRVP
chr1	201880938	201881338	ZBED6
chr1	201882560	201882960	SHISA4
chr1	201883808	201884208	SHISA4
chr1	201895899	201896299	SHISA4
chr1	201972617	201973017	PTPN7
chr1	201999616	202000016	TNNT2
chr1	202135151	202135551	TMEM183A
chr1	202154812	202155212	PTPN7
chr1	202184642	202185042	LGR6
chr1	202235805	202236205	LGR6
chr1	202236309	202236709	LGR6
chr1	202295522	202295922	SLC41A1
chr1	202315570	202315970	UBE2T
chr1	202576835	202577235	UBE2T
chr1	202600109	202600509	TMEM183A
chr1	202692929	202693329	SYT2
chr1	202719583	202719983	SYT2
chr1	202752702	202753102	TMEM183A
chr1	202802914	202803314	KDM5B
chr1	202835566	202835966	UBE2T
chr1	202837039	202837439	TMEM183A
chr1	202852271	202852671	UBE2T
chr1	202856023	202856423	LOC148709
chr1	202858315	202858715	LOC148709
chr1	202952800	202953200	ADIPOR1
chr1	202999313	202999713	LOC100506747
chr1	203022844	203023244	TMEM183A
chr1	203026133	203026533	ZC3H11A
chr1	203039349	203039749	PPFIA4
chr1	203047282	203047682	PPFIA4
chr1	203058088	203058488	PPFIA4
chr1	203058460	203058860	PPFIA4
chr1	203059453	203059853	PPFIA4
chr1	203133928	203134328	ADORA1
chr1	203135903	203136303	PPP1R15B
chr1	203216204	203216604	REN
chr1	203267281	203267681	ZC3H11A
chr1	203269021	203269421	ZC3H11A
chr1	203271010	203271410	ZC3H11A
chr1	203320896	203321296	ZC3H11A
chr1	203327308	203327708	ZBED6
chr1	203327691	203328091	ZBED6
chr1	203338413	203338813	ZBED6
chr1	203340109	203340509	ZBED6
chr1	203512868	203513268	OPTC
chr1	203593589	203593989	ATP2B4
chr1	203607215	203607615	REN
chr1	203628782	203629182	ATP2B4
chr1	203663266	203663666	ATP2B4
chr1	203663790	203664190	ATP2B4
chr1	203674019	203674419	ATP2B4
chr1	203675547	203675947	ATP2B4
chr1	203703588	203703988	ZBED6
chr1	203704104	203704504	ZBED6
chr1	203744044	203744444	LINC00260
chr1	203871038	203871438	TMEM183A
chr1	203938006	203938406	PPP1R15B
chr1	203954974	203955374	PPP1R15B
chr1	204114721	204115121	PPP1R15B
chr1	204162501	204162901	REN
chr1	204190118	204190518	KISS1
chr1	204286788	204287188	REN
chr1	204363582	204363982	PLEKHA6
chr1	204398514	204398914	PPP1R15B
chr1	204414027	204414427	PPP1R15B
chr1	204417555	204417955	PPP1R15B
chr1	204431301	204431701	PPP1R15B
chr1	204445848	204446248	PPP1R15B
chr1	204446371	204446771	PPP1R15B
chr1	204461586	204461986	PIK3C2B
chr1	204465733	204466133	PIK3C2B
chr1	204476010	204476410	PIK3C2B
chr1	204493610	204494010	PIK3C2B
chr1	204493900	204494300	PIK3C2B
chr1	204494567	204494967	PIK3C2B
chr1	204498967	204499367	PIK3C2B
chr1	204503140	204503540	PIK3C2B
chr1	2044846	2045246	PLEKHN1
chr1	204506331	204506731	MDM4
chr1	204506925	204507325	MDM4
chr1	204507656	204508056	MDM4
chr1	204513031	204513431	MDM4
chr1	204521151	204521551	MDM4
chr1	204544331	204544731	MDM4
chr1	204565774	204566174	MDM4
chr1	204598346	204598746	PPP1R15B
chr1	204807080	204807480	SLC41A1
chr1	204808018	204808418	REN
chr1	204972035	204972435	NUAK2
chr1	204975640	204976040	NUAK2
chr1	204983144	204983544	NUAK2
chr1	204989309	204989709	REN
chr1	204992498	204992898	REN
chr1	205002165	205002565	CNTN2
chr1	205061522	205061922	CNTN2
chr1	205127639	205128039	SLC41A1
chr1	205141609	205142009	PPP1R15B
chr1	205183756	205184156	SLC41A1
chr1	20522312	20522712	TMCO4
chr1	205237525	205237925	SHISA4
chr1	205238004	205238404	SHISA4
chr1	205261404	205261804	TMCC2
chr1	205262429	205262829	TMCC2
chr1	205273441	205273841	SLC41A1
chr1	205284763	205285163	SLC26A9
chr1	205288225	205288625	NUAK2
chr1	205311317	205311717	NUAK2
chr1	205325420	205325820	NUAK2
chr1	205335582	205335982	NUAK2
chr1	205485498	205485898	REN
chr1	205488084	205488484	SLC41A1
chr1	205524292	205524692	TMCC2
chr1	205528921	205529321	PM20D1
chr1	205588610	205589010	MFSD4
chr1	205591842	205592242	MFSD4
chr1	205605110	205605510	TMEM183A
chr1	205657511	205657911	SLC26A9
chr1	205658881	205659281	SLC26A9
chr1	205665171	205665571	SLC41A1
chr1	205692434	205692834	SLC41A1
chr1	205695585	205695985	SLC41A1
chr1	205704890	205705290	SLC41A1
chr1	205711105	205711505	SLC41A1
chr1	205714199	205714599	SLC41A1
chr1	205715583	205715983	NUCKS1
chr1	20575225	20575625	VWA5B1
chr1	205778001	205778401	SLC41A1
chr1	205791587	205791987	SLC41A1
chr1	205840176	205840576	PM20D1
chr1	205918949	205919349	SLC41A1
chr1	205930985	205931385	LOC103021296
chr1	205977381	205977781	SLC41A1
chr1	20597640	20598040	TMCO4
chr1	206005872	206006272	SLC41A1
chr1	206012063	206012463	RAB7B
chr1	206030638	206031038	CTSE
chr1	206032388	206032788	TMEM183A
chr1	206080412	206080812	C1orf186
chr1	206102233	206102633	AVPR1B
chr1	206106529	206106929	AVPR1B
chr1	206128305	206128705	SLC41A1
chr1	20640129	20640529	WNT4
chr1	206461828	206462228	IKBKE
chr1	206467920	206468320	IKBKE
chr1	206472535	206472935	TMCC2
chr1	206490047	206490447	PM20D1
chr1	206504010	206504410	RASSF5
chr1	206544832	206545232	RASSF5
chr1	206563007	206563407	RASSF5
chr1	206573384	206573784	SLC41A1
chr1	206575198	206575598	SLC41A1
chr1	206579951	206580351	SLC41A1
chr1	206581597	206581997	SLC41A1
chr1	206606860	206607260	EIF2D
chr1	206631081	206631481	DYRK3
chr1	206658285	206658685	DYRK3
chr1	206664137	206664537	SLC41A1
chr1	206673178	206673578	PM20D1
chr1	206708076	206708476	TMEM183A
chr1	206725560	206725960	PM20D1
chr1	206726268	206726668	PM20D1
chr1	206734467	206734867	PM20D1
chr1	206753104	206753504	SLC26A9
chr1	206757829	206758229	SLC41A1
chr1	206779581	206779981	IL10
chr1	206824335	206824735	IL19
chr1	20682577	20682977	DDOST
chr1	206833024	206833424	IL19
chr1	206912461	206912861	SLC41A1
chr1	206962307	206962707	FCAMR
chr1	206967432	206967832	FCAMR
chr1	20696780	20697180	VWA5B1
chr1	207070807	207071207	OPTC
chr1	207077790	207078190	C4BPB
chr1	207084715	207085115	C4BPB
chr1	207134586	207134986	SLC41A1
chr1	207145412	207145812	CR2
chr1	207156093	207156493	PM20D1
chr1	207205042	207205442	G0S2
chr1	207308461	207308861	CD55
chr1	207316677	207317077	CD55
chr1	207327990	207328390	CD55
chr1	207335657	207336057	CD55
chr1	207363208	207363608	CD55
chr1	207404948	207405348	CR2
chr1	207414729	207415129	CR2
chr1	20741446	20741846	SH2D5
chr1	207499487	207499887	CR1
chr1	207571912	207572312	FCAMR
chr1	207698859	207699259	CD46
chr1	207743003	207743403	CD46
chr1	207797301	207797701	CD34
chr1	207798946	207799346	CD34
chr1	207807666	207808066	TATDN3
chr1	207815857	207816257	LOC148696
chr1	207825765	207826165	CD34
chr1	207828483	207828883	SLC41A1
chr1	207841265	207841665	SLC41A1
chr1	207844350	207844750	SHISA4
chr1	207848208	207848608	SLC41A1
chr1	207849692	207850092	SLC41A1
chr1	207853381	207853781	SLC41A1
chr1	207861810	207862210	TMEM206
chr1	207863849	207864249	TMEM206
chr1	207866707	207867107	CD34
chr1	207867782	207868182	CD34
chr1	207873371	207873771	CD34
chr1	207885030	207885430	CD34
chr1	207890241	207890641	CD34
chr1	207904441	207904841	CD34
chr1	207907932	207908332	CD34
chr1	207921843	207922243	CD34
chr1	207922722	207923122	CD34
chr1	207923578	207923978	CD34
chr1	207929795	207930195	CD34
chr1	207935137	207935537	CD34
chr1	207963462	207963862	CD34
chr1	207974112	207974512	CD34
chr1	207997827	207998227	G0S2
chr1	208021799	208022199	G0S2
chr1	208048914	208049314	CD34
chr1	208093781	208094181	IL20
chr1	20928196	20928596	SH2D5
chr1	20932695	20933095	SH2D5
chr1	209566060	209566460	G0S2
chr1	209602056	209602456	IRF6
chr1	209627644	209628044	RCOR3
chr1	20964845	20965245	DDOST
chr1	209659965	209660365	G0S2
chr1	209692870	209693270	VASH2
chr1	209747709	209748109	HSD11B1
chr1	209823063	209823463	DIEXF
chr1	209850408	209850808	DIEXF
chr1	209860313	209860713	DIEXF
chr1	209866170	209866570	DIEXF
chr1	21022271	21022671	ZNF436-AS1
chr1	210407176	210407576	RD3
chr1	210584387	210584787	RD3
chr1	21077142	21077542	SRSF10
chr1	21091023	21091423	DDOST
chr1	21100601	21101001	SH2D5
chr1	21117552	21117952	SH2D5
chr1	21123575	21123975	SH2D5
chr1	211318598	211318998	TRAF5
chr1	211323436	211323836	TRAF5
chr1	211468602	211469002	RD3
chr1	211476181	211476581	RD3
chr1	211513946	211514346	RD3
chr1	211515363	211515763	RD3
chr1	211606440	211606840	TMEM206
chr1	211606825	211607225	TMEM206
chr1	211613324	211613724	VASH2
chr1	211625031	211625431	RD3
chr1	211648992	211649392	TMEM206
chr1	211655187	211655587	TMEM206
chr1	21165668	21166068	ZNF436-AS1
chr1	211680715	211681115	NEK2
chr1	211695160	211695560	RD3
chr1	211698490	211698890	TMEM206
chr1	211815516	211815916	LPGAT1
chr1	21184192	21184592	SH2D5
chr1	211908458	211908858	LPGAT1
chr1	211910890	211911290	LPGAT1
chr1	21195094	21195494	VWA5B1
chr1	211965087	211965487	DTL
chr1	212011930	212012330	DTL
chr1	212088425	212088825	TMEM206
chr1	212125189	212125589	TMEM206
chr1	212218906	212219306	TMEM206
chr1	212232051	212232451	VASH2
chr1	212234579	212234979	VASH2
chr1	212256312	212256712	TMEM206
chr1	212291487	212291887	TRAF5
chr1	212367960	212368360	TMEM206
chr1	212391407	212391807	TMEM206
chr1	212410431	212410831	TMEM206
chr1	212455848	212456248	NENF
chr1	212457747	212458147	NENF
chr1	212477132	212477532	NENF
chr1	21253906	21254306	WNT4
chr1	212558902	212559302	ATF3
chr1	21261810	21262210	RCC2
chr1	212630087	212630487	FAM71A
chr1	212636656	212637056	FAM71A
chr1	212665336	212665736	BATF3
chr1	212669077	212669477	BATF3
chr1	212671267	212671667	BATF3
chr1	21270202	21270602	WNT4
chr1	212774581	212774981	TMEM206
chr1	212777124	212777524	NSL1
chr1	212782810	212783210	NSL1
chr1	212794516	212794916	TATDN3
chr1	212916688	212917088	VASH2
chr1	212995470	212995870	VASH2
chr1	213008545	213008945	ANGEL2
chr1	213154256	213154656	TMEM206
chr1	21324410	21324810	VWA5B1
chr1	21325112	21325512	VWA5B1
chr1	213327260	213327660	TMEM206
chr1	2133132	2133532	WRAP73
chr1	21334154	21334554	WNT4
chr1	213374302	213374702	RCOR3
chr1	213783848	213784248	TAF1A-AS1
chr1	214198554	214198954	TAF1A-AS1
chr1	214261533	214261933	VASH2
chr1	214328802	214329202	TGFB2
chr1	214331827	214332227	TGFB2
chr1	214362464	214362864	TATDN3
chr1	214427845	214428245	TATDN3
chr1	214441160	214441560	TATDN3
chr1	214445887	214446287	TATDN3
chr1	214455057	214455457	TP53BP2
chr1	214455473	214455873	TP53BP2
chr1	214557976	214558376	PTPN14
chr1	21488185	21488585	WNT4
chr1	2148700	2149100	WRAP73
chr1	21490742	21491142	SH2D5
chr1	214957360	214957760	MARK1
chr1	215146253	215146653	IRF6
chr1	21534791	21535191	WNT4
chr1	21552737	21553137	WNT4
chr1	215543169	215543569	KCTD3
chr1	215704464	215704864	KCTD3
chr1	216221181	216221581	KCTD3
chr1	21659133	21659533	RAP1GAP
chr1	21664008	21664408	RAP1GAP
chr1	21673251	21673651	RAP1GAP
chr1	217482376	217482776	GPATCH2
chr1	217484914	217485314	GPATCH2
chr1	21768255	21768655	TCEA3
chr1	218273783	218274183	TGFB2
chr1	218351439	218351839	TGFB2-AS1
chr1	218377293	218377693	TGFB2-AS1
chr1	218874262	218874662	TGFB2
chr1	2189400	2189800	C1orf86
chr1	21904882	21905282	HSPG2
chr1	219088923	219089323	TGFB2
chr1	21909842	21910242	HSPG2
chr1	21913774	21914174	HSPG2
chr1	219144680	219145080	TGFB2
chr1	21924534	21924934	HSPG2
chr1	21939800	21940200	HSPG2
chr1	219460806	219461206	TGFB2
chr1	21956829	21957229	HSPG2
chr1	21958322	21958722	WNT4
chr1	21963933	21964333	SH2D5
chr1	219812603	219813003	TGFB2-AS1
chr1	219837754	219838154	TGFB2-AS1
chr1	219907523	219907923	TGFB2-AS1
chr1	219945753	219946153	TGFB2-AS1
chr1	220036449	220036849	TP53BP2
chr1	22019040	22019440	LINC00339
chr1	220218649	220219049	TP53BP2
chr1	220253319	220253719	SPATA17
chr1	22039768	22040168	WNT4
chr1	220404663	220405063	MARK1
chr1	220444690	220445090	MARK1
chr1	220487453	220487853	MARK1
chr1	2205085	2205485	WRAP73
chr1	220572380	220572780	MARK1
chr1	220733047	220733447	TGFB2-AS1
chr1	22075728	22076128	SH2D5
chr1	220776716	220777116	TGFB2-AS1
chr1	22080181	22080581	RAP1GAP
chr1	220874169	220874569	HLX
chr1	220876630	220877030	HLX
chr1	220882597	220882997	HLX-AS1
chr1	22088297	22088697	WNT4
chr1	220914736	220915136	HLX-AS1
chr1	22092373	22092773	ZNF436
chr1	221000495	221000895	HLX-AS1
chr1	221046245	221046645	HLX-AS1
chr1	22105609	22106009	WNT4
chr1	221069300	221069700	HLX-AS1
chr1	221074344	221074744	HLX-AS1
chr1	221097709	221098109	HLX-AS1
chr1	221098991	221099391	HLX-AS1
chr1	221100504	221100904	HLX-AS1
chr1	221157407	221157807	TGFB2-AS1
chr1	221166903	221167303	LINC01352
chr1	221183129	221183529	TGFB2
chr1	221203414	221203814	TAF1A-AS1
chr1	221241148	221241548	MARK1
chr1	221263765	221264165	TAF1A-AS1
chr1	221478055	221478455	TP53BP2
chr1	221667524	221667924	DUSP10
chr1	221699053	221699453	DUSP10
chr1	221704282	221704682	DUSP10
chr1	221708030	221708430	DUSP10
chr1	221708976	221709376	DUSP10
chr1	221712240	221712640	DUSP10
chr1	221713109	221713509	DUSP10
chr1	221726009	221726409	DUSP10
chr1	221751290	221751690	TAF1A-AS1
chr1	221777285	221777685	DUSP10
chr1	221777765	221778165	DUSP10
chr1	221826797	221827197	DUSP10
chr1	221837921	221838321	C1orf140
chr1	221839810	221840210	TAF1A
chr1	221841276	221841676	TAF1A
chr1	221873662	221874062	DUSP10
chr1	221877292	221877692	DUSP10
chr1	221878146	221878546	DUSP10
chr1	221961674	221962074	DUSP10
chr1	222034731	222035131	DUSP10
chr1	222045919	222046319	LOC101929771
chr1	222048271	222048671	LOC101929771
chr1	222068899	222069299	DUSP10
chr1	222182589	222182989	HLX
chr1	222455157	222455557	WDR26
chr1	222455401	222455801	WDR26
chr1	222464719	222465119	TAF1A
chr1	222465401	222465801	TAF1A
chr1	222525956	222526356	TP53BP2
chr1	222634399	222634799	TATDN3
chr1	222654884	222655284	WDR26
chr1	222772979	222773379	TP53BP2
chr1	223081267	223081667	TP53BP2
chr1	223090020	223090420	TP53BP2
chr1	223123678	223124078	TAF1A-AS1
chr1	223133664	223134064	WDR26
chr1	223177776	223178176	WDR26
chr1	2234410	2234810	SKI
chr1	223718062	223718462	CAPN2
chr1	223726686	223727086	WDR26
chr1	223749108	223749508	TP53BP2
chr1	223775992	223776392	WDR26
chr1	223811610	223812010	TP53BP2
chr1	223825806	223826206	TP53BP2
chr1	223832082	223832482	TP53BP2
chr1	2240264	2240664	WRAP73
chr1	224053988	224054388	TP53BP2
chr1	224106669	224107069	FBXO28
chr1	224116100	224116500	FBXO28
chr1	22416562	22416962	WNT4
chr1	224169003	224169403	WDR26
chr1	224204785	224205185	WDR26
chr1	224245161	224245561	WDR26
chr1	224378521	224378921	WDR26
chr1	224380017	224380417	WDR26
chr1	224430519	224430919	WDR26
chr1	224458986	224459386	WDR26
chr1	224498188	224498588	WDR26
chr1	224503469	224503869	WDR26
chr1	224513720	224514120	WDR26
chr1	224542842	224543242	CNIH3
chr1	224565117	224565517	WDR26
chr1	224623811	224624211	WDR26
chr1	224726734	224727134	TP53BP2
chr1	224784613	224785013	WDR26
chr1	224786917	224787317	WDR26
chr1	224791539	224791939	WDR26
chr1	224922469	224922869	DNAH14
chr1	224957676	224958076	WDR26
chr1	225156227	225156627	PYCR2
chr1	225250465	225250865	LBR
chr1	225253202	225253602	LBR
chr1	225318962	225319362	LBR
chr1	225347194	225347594	LBR
chr1	225388314	225388714	LBR
chr1	225422060	225422460	LBR
chr1	225425409	225425809	LBR
chr1	225444882	225445282	LBR
chr1	225454787	225455187	LBR
chr1	225467047	225467447	LBR
chr1	225467606	225468006	LBR
chr1	225712365	225712765	ENAH
chr1	225772285	225772685	SRP9
chr1	225780702	225781102	SRP9
chr1	225851768	225852168	LBR
chr1	225866039	225866439	PYCR2
chr1	225911224	225911624	WDR26
chr1	225926652	225927052	PYCR2
chr1	225951236	225951636	PSEN2
chr1	225975957	225976357	WDR26
chr1	226028945	226029345	TP53BP2
chr1	226033548	226033948	H3F3A
chr1	226034547	226034947	H3F3A
chr1	226064786	226065186	WDR26
chr1	226083343	226083743	WDR26
chr1	226100421	226100821	LBR
chr1	226109724	226110124	PARP1
chr1	226125155	226125555	PYCR2
chr1	226182037	226182437	ACBD3
chr1	22619271	22619671	WNT4
chr1	226196977	226197377	PSEN2
chr1	226248100	226248500	PARP1
chr1	226333374	226333774	PYCR2
chr1	226350005	226350405	PSEN2
chr1	226369120	226369520	PARP1
chr1	226403427	226403827	PARP1
chr1	226405439	226405839	PARP1
chr1	226425549	226425949	PARP1
chr1	226626457	226626857	ITPKB-IT1
chr1	226627722	226628122	ITPKB-IT1
chr1	226634123	226634523	ITPKB-IT1
chr1	226643207	226643607	ITPKB-IT1
chr1	226643879	226644279	ITPKB-IT1
chr1	226662813	226663213	ITPKB-IT1
chr1	226677220	226677620	ITPKB-IT1
chr1	226679931	226680331	ITPKB-IT1
chr1	226703489	226703889	ITPKB-IT1
chr1	226708438	226708838	URB2
chr1	226717228	226717628	PARP1
chr1	226827583	226827983	ITPKB-IT1
chr1	226828034	226828434	ITPKB-IT1
chr1	226892120	226892520	PSEN2
chr1	226937893	226938293	ADCK3
chr1	226989532	226989932	PSEN2
chr1	227002552	227002952	PSEN2
chr1	22704445	22704845	EPHB2
chr1	227481530	227481930	TRIM17
chr1	22750333	22750733	YTHDF2
chr1	227762439	227762839	WNT3A
chr1	227766343	227766743	WNT3A
chr1	227934823	227935223	WNT3A
chr1	227937293	227937693	ZNF847P
chr1	227961641	227962041	MRPL55
chr1	227999362	227999762	WNT3A
chr1	228087855	228088255	ARF1
chr1	228088576	228088976	ARF1
chr1	228089514	228089914	ARF1
chr1	228130965	228131365	WNT3A
chr1	228228615	228229015	C1orf145
chr1	228500919	228501319	WNT3A
chr1	228637924	228638324	DUSP5P1
chr1	228639221	228639621	RNA5S7
chr1	228640163	228640563	RNA5S7
chr1	228642363	228642763	RNA5S7
chr1	228664391	228664791	URB2
chr1	228669082	228669482	URB2
chr1	228691918	228692318	URB2
chr1	228799937	228800337	TP53BP2
chr1	228898518	228898918	RHOU
chr1	228921507	228921907	WNT3A
chr1	228941724	228942124	TAF5L
chr1	228982634	228983034	WNT3A
chr1	228990440	228990840	RAB4A
chr1	228991187	228991587	RAB4A
chr1	229023585	229023985	TAF5L
chr1	229024637	229025037	TAF5L
chr1	229027587	229027987	TAF5L
chr1	229043155	229043555	TAF5L
chr1	229068417	229068817	URB2
chr1	2290658	2291058	TPRG1L
chr1	229129985	229130385	TAF5L
chr1	229155516	229155916	TAF5L
chr1	229192030	229192430	URB2
chr1	229227442	229227842	RAB4A
chr1	229250250	229250650	RAB4A
chr1	229258529	229258929	RAB4A
chr1	229365548	229365948	RAB4A
chr1	229410347	229410747	RAB4A
chr1	229411006	229411406	RAB4A
chr1	229473953	229474353	URB2
chr1	229480045	229480445	RAB4A
chr1	229481978	229482378	RAB4A
chr1	229514647	229515047	LOC101927478
chr1	229578930	229579330	URB2
chr1	229661272	229661672	URB2
chr1	22976443	22976843	LACTBL1
chr1	230010620	230011020	URB2
chr1	230011342	230011742	URB2
chr1	230084599	230084999	URB2
chr1	230104688	230105088	URB2
chr1	230112207	230112607	TAF5L
chr1	230118288	230118688	TRIM17
chr1	2300992	2301392	WRAP73
chr1	23013582	23013982	C1orf234
chr1	230140397	230140797	URB2
chr1	230146084	230146484	URB2
chr1	230150181	230150581	URB2
chr1	230153904	230154304	URB2
chr1	230167375	230167775	URB2
chr1	230185325	230185725	URB2
chr1	230186885	230187285	URB2
chr1	230191109	230191509	URB2
chr1	230195130	230195530	URB2
chr1	230268888	230269288	URB2
chr1	230270517	230270917	URB2
chr1	23029315	23029715	KDM1A
chr1	230474892	230475292	PGBD5
chr1	230681564	230681964	AGT
chr1	230863471	230863871	C1orf198
chr1	230871824	230872224	C1orf198
chr1	230972924	230973324	TTC13
chr1	23098732	23099132	ZNF436-AS1
chr1	23100267	23100667	ZNF436
chr1	23103325	23103725	ZNF593
chr1	231036405	231036805	PGBD5
chr1	231091942	231092342	PGBD5
chr1	231211289	231211689	LOC149373
chr1	231232893	231233293	GNPAT
chr1	231315761	231316161	LINC00582
chr1	231357872	231358272	TOMM20
chr1	231359098	231359498	TOMM20
chr1	231387987	231388387	EGLN1
chr1	231390858	231391258	EGLN1
chr1	231420220	231420620	EGLN1
chr1	231422428	231422828	EGLN1
chr1	231428345	231428745	EGLN1
chr1	231460593	231460993	EGLN1
chr1	231487045	231487445	TOMM20
chr1	231515747	231516147	EGLN1
chr1	231590551	231590951	LINC00582
chr1	231603893	231604293	LINC00582
chr1	231629157	231629557	DISC1
chr1	231650316	231650716	NTPCR
chr1	231653545	231653945	NTPCR
chr1	231687205	231687605	TAF5L
chr1	231694704	231695104	TAF5L
chr1	231750913	231751313	DISC2
chr1	231756844	231757244	EGLN1
chr1	231763465	231763865	LINC00582
chr1	231774908	231775308	TP53BP2
chr1	231781942	231782342	TP53BP2
chr1	231786134	231786534	LINC00582
chr1	231803351	231803751	EGLN1
chr1	231803793	231804193	EGLN1
chr1	231806645	231807045	EGLN1
chr1	231845042	231845442	PCNXL2
chr1	231866692	231867092	DISC2
chr1	231869364	231869764	TAF5L
chr1	231970657	231971057	TAF5L
chr1	232452088	232452488	PSEN2
chr1	232578588	232578988	TRIM17
chr1	232589781	232590181	PARP1
chr1	232599296	232599696	PCNXL2
chr1	232600357	232600757	PCNXL2
chr1	232610892	232611292	MAP10
chr1	232620358	232620758	PCNXL2
chr1	232628610	232629010	PCNXL2
chr1	232630042	232630442	PCNXL2
chr1	232630555	232630955	PCNXL2
chr1	232704712	232705112	PCNXL2
chr1	232720075	232720475	PCNXL2
chr1	232767371	232767771	TBCE
chr1	232786823	232787223	MAP10
chr1	232793891	232794291	MAP10
chr1	232891118	232891518	PCNXL2
chr1	232904598	232904998	NTPCR
chr1	232905622	232906022	NTPCR
chr1	232909782	232910182	NTPCR
chr1	232922573	232922973	PSEN2
chr1	232923043	232923443	PSEN2
chr1	232963373	232963773	NTPCR
chr1	232968968	232969368	NTPCR
chr1	233025196	233025596	TP53BP2
chr1	233112920	233113320	TBCE
chr1	233114862	233115262	TBCE
chr1	233172189	233172589	PCNXL2
chr1	233179623	233180023	PCNXL2
chr1	233241043	233241443	PCNXL2
chr1	233242797	233243197	PCNXL2
chr1	233252365	233252765	PCNXL2
chr1	233281913	233282313	PCNXL2
chr1	233304530	233304930	PCNXL2
chr1	233394872	233395272	PCNXL2
chr1	233440850	233441250	RYR2
chr1	23354269	23354669	SLC30A2
chr1	233859461	233859861	PCNXL2
chr1	233868430	233868830	NID1
chr1	23389779	23390179	ZNF436
chr1	23403874	23404274	TCEA3
chr1	234094752	234095152	PCNXL2
chr1	234102585	234102985	PGBD5
chr1	234114593	234114993	TOMM20
chr1	234154674	234155074	SLC35F3
chr1	234235150	234235550	URB2
chr1	234253729	234254129	SLC35F3
chr1	234302402	234302802	TBCE
chr1	234309997	234310397	TOMM20
chr1	234315212	234315612	TOMM20
chr1	234323000	234323400	TBCE
chr1	234326596	234326996	TOMM20
chr1	234398858	234399258	COA6
chr1	234476182	234476582	TARBP1
chr1	234486932	234487332	TOMM20
chr1	234499087	234499487	TOMM20
chr1	234522501	234522901	TOMM20
chr1	234522769	234523169	TOMM20
chr1	234523557	234523957	TOMM20
chr1	234525353	234525753	LINC01354
chr1	234579970	234580370	TOMM20
chr1	234597916	234598316	TOMM20
chr1	234599753	234600153	TOMM20
chr1	234600174	234600574	TOMM20
[truncated: 35,492 more rows]
